# Supplementary material for: Combined clinical, metabolomic, and polygenic scores for cardiovascular risk prediction
Source: Eur Heart J. 2025 Dec 15;47(15):1861–73. doi: 10.1093/eurheartj/ehaf947 (PMC13079997; doi:10.1093/eurheartj/ehaf947)
Supplement: ehaf947_Supplementary_Data [file ehaf947_supplementary_data.zip]

Archive with 2 entries (2 files):
- Supplementary_Information.docx
- Supplementary_Tables.xlsx
