# Supplementary material for: Combined clinical, metabolomic, and polygenic scores for cardiovascular risk prediction
Source: Eur Heart J. 2025 Dec 15;47(15):1861–73. doi: 10.1093/eurheartj/ehaf947 (PMC13079997; doi:10.1093/eurheartj/ehaf947)
Supplement: ehaf947_Supplementary_Data [file ehaf947_supplementary_data.zip › Supplementary_Tables.xlsx]

## Sheet: Table S1
Table S1: Characteristics of Discovery and Replication cohorts. Discovery cohort: subset of UK Biobank study cohort with NMR metabolomics data available as of July 2023. Replication cohort: subset of remaining UK Biobank study cohort for whom early access to NMR metabolomics data were available from Q3 of 2024 onwards under UK Biobank project #30418. SBP: systolic blood pressure. HDL: High densit…
	Discovery cohort			Replication cohort
Baseline characteristics	Males	Females	Total	Males	Females	Total
Number of participants	72441	96076	168517	54828	74118	128946
Age (years), mean (SD)	55 (8.2)	55 (7.9)	55 (8.0)	55 (8.2)	55 (8.0)	55 (8.1)
Cardiovascular risk factors
Current smokers, n (%)	8,867 (12.2%)	8,232 (8.6%)	17,099 (10.1%)	6,694 (12.2%)	6,278 (8.5%)	12,972 (10.1%)
SBP (mmHg), mean (SD)	140 (17)	134 (19)	137 (19)	140 (17)	134 (19)	137 (19)
Total cholesterol (mmol/L), mean (SD)	5.8 (1.0)	6.0 (1.1)	5.9 (1.1)	5.8 (1.0)	6.0 (1.1)	5.9 (1.1)
HDL cholesterol (mmol/L), mean (SD)	1.3 (0.3)	1.6 (0.4)	1.5 (0.4)	1.3 (0.3)	1.6 (0.4)	1.5 (0.4)
SCORE2 10-year CVD risk (%), mean (SD)	5.6% (3.0%)	3.3% (2.2%)	4.3% (2.8%)	5.6% (3.0%)	3.3% (2.2%)	4.3% (2.8%)
Incident CVD within 10 years of follow-up
Events, n (%)	3,208 (4.4%)	1,888 (2.0%)	5,096 (3.0%)	2,425 (4.4%)	1,398 (1.9%)	3,823 (3.0%)
Years to first event, median (IQR)	6.1 (3.5, 8.3)	6.7 (4.1, 8.6)	6.3 (3.8, 8.4)	6.1 (3.5, 8.2)	6.4 (4.0, 8.6)	6.3 (3.7, 8.3)
Fatal events, n (%)	661 (20.6%)	283 (15.0%)	944 (18.5%)	479 (19.8%)	231 (16.5%)	710 (18.6%)
Event is primary cause of hospitalisation or death, n (% of events)	2,442 (76.1%)	1,252 (66.3%)	3,694 (72.5%)	1,870 (77.1%)	924 (66.1%)	2,794 (73.1%)
Non-CVD mortality within 10 years of follow-up
Events, n (%)	2,307 (3.2%)	2,233 (2.3%)	4,540 (2.7%)	1,771 (3.2%)	1,712 (2.3%)	3,483 (2.7%)				`
Years to fatal event, median (IQR)	6.0 (3.6, 8.3)	6.1 (3.7, 8.1)	6.1 (3.7, 8.2)	6.2 (3.8, 8.2)	6.2 (3.8, 8.2)	6.2 (3.8, 8.2)
Lost to follow-up before 10 years
Events, n (%)	1,208 (1.7%)	1,637 (1.7%)	2,845 (1.7%)	1,441 (2.6%)	1,960 (2.6%)	3,401 (2.6%)
Maximum follow-up in Welsh hospital records, n (% lost to follow-up)	1,044 (86.4%)	1,415 (86.4%)	2,459 (86.4%)	1,293 (89.7%)	1,822 (93.0%)	3,115 (91.6%)
Years until end of Welsh hospital record linkage, median (IQR)	9.8 (8.6, 9.9)	9.8 (9.3, 9.9)	9.8 (8.8, 9.9)	9.8 (8.5, 9.9)	9.8 (8.0, 9.9)	9.8 (8.4, 9.9)
Other reason (e.g., left UK), n (% lost to follow-up)	164 (13.6%)	222 (13.6%)	386 (13.6%)	148 (10.3%)	138 (7.0%)	286 (8.4%)
Years until lost to follow-up, median (IQR)	4.6 (4.0, 5.5)	4.4 (3.2, 5.4)	4.6 (3.6, 5.4)	4.3 (3.1, 5.3)	4.0 (2.9, 5.1)	4.1 (2.9, 5.2)

## Sheet: Table S2
Table S2: NMR metabolite biomarker details. Biomarker: short descriptive variable name used to label each column of biomarker data by the ukbnmr R package. Display name: short label used for plotting. Description: full name or description for the biomarker. UKB Field ID: field ID for the biomarker in UK Biobank. Units: units of absolute concentration. Type: whether the biomarker is composite biom…
								% Missing
Biomarker	Display name	Description	UKB Field ID	Units	Type	Group	Sub Group	Discovery	Replication	Overall
HDL_size	HDL size	Average Diameter for HDL Particles	23433	nm	Non-derived	Lipoprotein particle sizes		0	0	0
LDL_size	LDL size	Average Diameter for LDL Particles	23432	nm	Non-derived	Lipoprotein particle sizes		0.0030086	0.000868581	0.00208093
VLDL_size	VLDL size	Average Diameter for VLDL Particles	23431	nm	Non-derived	Lipoprotein particle sizes		0	0	0
Cholines	Cholines	Total Cholines	23436	mmol/L	Non-derived	Other lipids		0	0	0
Phosphatidylc	Phosphatidylc	Phosphatidylcholines	23437	mmol/L	Non-derived	Other lipids		0	0	0
Phosphoglyc	Phosphoglyc	Phosphoglycerides	23434	mmol/L	Non-derived	Other lipids		0	0	0
Sphingomyelins	Sphingomyelins	Sphingomyelins	23438	mmol/L	Non-derived	Other lipids		2.37365e-05	0.000442046	0.000205068
ApoA1	ApoA1	Apolipoprotein A1	23440	g/l	Non-derived	Apolipoproteins		0	0	0
ApoB	ApoB	Apolipoprotein B	23439	g/l	Non-derived	Apolipoproteins		0.000284838	0	0.000161365
DHA	DHA	Docosahexaenoic Acid	23450	mmol/L	Non-derived	Fatty acids		0	0.000279187	0.000121023
LA	LA	Linoleic Acid	23449	mmol/L	Non-derived	Fatty acids		0	0.000449801	0.000194982
MUFA	MUFA	Monounsaturated Fatty Acids	23447	mmol/L	Non-derived	Fatty acids		0	0	0
Omega_3	Omega-3	Omega-3 Fatty Acids	23444	mmol/L	Non-derived	Fatty acids		0	0	0
Omega_6	Omega-6	Omega-6 Fatty Acids	23445	mmol/L	Non-derived	Fatty acids		0	0.000426535	0.000184897
SFA	SFA	Saturated Fatty Acids	23448	mmol/L	Non-derived	Fatty acids		0.000320442	0.000480821	0.000389964
Unsaturation	Unsaturation	Degree of Unsaturation	23443	degree	Non-derived	Fatty acids		0.000634951	0	0.000359709
Ala	Ala	Alanine	23460	mmol/L	Non-derived	Amino acids		0.00224903	0.00198533	0.00213472
Gln	Gln	Glutamine	23461	mmol/L	Non-derived	Amino acids		0.0052517	0.00460658	0.00497205
Gly	Gly	Glycine	23462	mmol/L	Non-derived	Amino acids		0.00688951	0.0024739	0.00497541
His	His	Histidine	23463	mmol/L	Non-derived	Amino acids		0.00167342	0.000504087	0.00116653
Ile	Ile	Isoleucine	23465	mmol/L	Non-derived	Amino acids	Branched-chain amino acids	0.000344179	6.97967e-05	0.000225238
Leu	Leu	Leucine	23466	mmol/L	Non-derived	Amino acids	Branched-chain amino acids	0.000919789	6.97967e-05	0.000551329
Val	Val	Valine	23467	mmol/L	Non-derived	Amino acids	Branched-chain amino acids	0.00105627	0.000550618	0.000837079
Phe	Phe	Phenylalanine	23468	mmol/L	Non-derived	Amino acids	Aromatic amino acids	0.00264068	0.000535108	0.00172795
Tyr	Tyr	Tyrosine	23469	mmol/L	Non-derived	Amino acids	Aromatic amino acids	0.000836711	0.000147349	0.000537882
Citrate	Citrate	Citrate	23473	mmol/L	Non-derived	Glycolysis related metabolites		0.000385718	0.000504087	0.000437029
Glucose	Glucose	Glucose	23470	mmol/L	Non-derived	Glycolysis related metabolites		0.00127584	0.00082205	0.00107913
Lactate	Lactate	Lactate	23471	mmol/L	Non-derived	Glycolysis related metabolites		0.00178617	0.000535108	0.00124385
Pyruvate	Pyruvate	Pyruvate	23472	mmol/L	Non-derived	Glycolysis related metabolites		0.00418355	0.00445923	0.00430306
Acetate	Acetate	Acetate	23475	mmol/L	Non-derived	Ketone bodies		0.00805853	0.012036	0.00978273
Acetoacetate	Acetoacetate	Acetoacetate	23476	mmol/L	Non-derived	Ketone bodies		0.000949459	0.000589394	0.000793376
Acetone	Acetone	Acetone	23477	mmol/L	Non-derived	Ketone bodies		0.00172089	0.00114001	0.00146909
bOHbutyrate	bOHbutyrate	3-Hydroxybutyrate	23474	mmol/L	Non-derived	Ketone bodies		0.0168826	0.0192561	0.0179115
Albumin	Albumin	Albumin	23479	g/l	Non-derived	Fluid balance		5.93412e-06	0.00204737	0.000890867
Creatinine	Creatinine	Creatinine	23478	mmol/L	Non-derived	Fluid balance		0.0245969	0.0118111	0.0190545
GlycA	GlycA	Glycoprotein Acetyls	23480	mmol/L	Non-derived	Inflammation		0.000361981	0.00162859	0.000911038
XXL_VLDL_CE	XXL-VLDL-CE	Cholesteryl Esters in Chylomicrons and Extremely Large VLDL	23485	mmol/L	Non-derived	Lipoprotein subclasses	Chylomicrons and extremely large VLDL (particle diameters from 75 nm upwards)	0.000949459	0.000977153	0.000961464
XXL_VLDL_FC	XXL-VLDL-FC	Free Cholesterol in Chylomicrons and Extremely Large VLDL	23486	mmol/L	Non-derived	Lipoprotein subclasses	Chylomicrons and extremely large VLDL (particle diameters from 75 nm upwards)	0.000949459	0.000473066	0.00074295
XXL_VLDL_P	XXL-VLDL-P	Concentration of Chylomicrons and Extremely Large VLDL Particles	23481	mmol/L	Non-derived	Lipoprotein subclasses	Chylomicrons and extremely large VLDL (particle diameters from 75 nm upwards)	0.001982	0.000922867	0.00152288
XXL_VLDL_PL	XXL-VLDL-PL	Phospholipids in Chylomicrons and Extremely Large VLDL	23483	mmol/L	Non-derived	Lipoprotein subclasses	Chylomicrons and extremely large VLDL (particle diameters from 75 nm upwards)	0.00156661	0.000899601	0.00127747
XXL_VLDL_TG	XXL-VLDL-TG	Triglycerides in Chylomicrons and Extremely Large VLDL	23487	mmol/L	Non-derived	Lipoprotein subclasses	Chylomicrons and extremely large VLDL (particle diameters from 75 nm upwards)	0.00208881	0.000814294	0.00153633
XL_VLDL_CE	XL-VLDL-CE	Cholesteryl Esters in Very Large VLDL	23492	mmol/L	Non-derived	Lipoprotein subclasses	Very large VLDL (average diameter 64 nm)	0	0	0
XL_VLDL_FC	XL-VLDL-FC	Free Cholesterol in Very Large VLDL	23493	mmol/L	Non-derived	Lipoprotein subclasses	Very large VLDL (average diameter 64 nm)	0.000290772	0.000488577	0.000376517
XL_VLDL_P	XL-VLDL-P	Concentration of Very Large VLDL Particles	23488	mmol/L	Non-derived	Lipoprotein subclasses	Very large VLDL (average diameter 64 nm)	0.000545939	0	0.000309282
XL_VLDL_PL	XL-VLDL-PL	Phospholipids in Very Large VLDL	23490	mmol/L	Non-derived	Lipoprotein subclasses	Very large VLDL (average diameter 64 nm)	0.000545939	0	0.000309282
XL_VLDL_TG	XL-VLDL-TG	Triglycerides in Very Large VLDL	23494	mmol/L	Non-derived	Lipoprotein subclasses	Very large VLDL (average diameter 64 nm)	0.000379784	0	0.000215153
L_VLDL_CE	L-VLDL-CE	Cholesteryl Esters in Large VLDL	23499	mmol/L	Non-derived	Lipoprotein subclasses	Large VLDL (average diameter 53.6 nm)	0.000267035	0	0.000151279
L_VLDL_FC	L-VLDL-FC	Free Cholesterol in Large VLDL	23500	mmol/L	Non-derived	Lipoprotein subclasses	Large VLDL (average diameter 53.6 nm)	0	0	0
L_VLDL_P	L-VLDL-P	Concentration of Large VLDL Particles	23495	mmol/L	Non-derived	Lipoprotein subclasses	Large VLDL (average diameter 53.6 nm)	0	0	0
L_VLDL_PL	L-VLDL-PL	Phospholipids in Large VLDL	23497	mmol/L	Non-derived	Lipoprotein subclasses	Large VLDL (average diameter 53.6 nm)	0	0	0
L_VLDL_TG	L-VLDL-TG	Triglycerides in Large VLDL	23501	mmol/L	Non-derived	Lipoprotein subclasses	Large VLDL (average diameter 53.6 nm)	0.000557807	0	0.000316006
M_VLDL_CE	M-VLDL-CE	Cholesteryl Esters in Medium VLDL	23506	mmol/L	Non-derived	Lipoprotein subclasses	Medium VLDL (average diameter 44.5 nm)	0.000284838	0	0.000161365
M_VLDL_FC	M-VLDL-FC	Free Cholesterol in Medium VLDL	23507	mmol/L	Non-derived	Lipoprotein subclasses	Medium VLDL (average diameter 44.5 nm)	0.000284838	0	0.000161365
M_VLDL_P	M-VLDL-P	Concentration of Medium VLDL Particles	23502	mmol/L	Non-derived	Lipoprotein subclasses	Medium VLDL (average diameter 44.5 nm)	0.000338245	0	0.00019162
M_VLDL_PL	M-VLDL-PL	Phospholipids in Medium VLDL	23504	mmol/L	Non-derived	Lipoprotein subclasses	Medium VLDL (average diameter 44.5 nm)	0.000623083	0	0.000352985
M_VLDL_TG	M-VLDL-TG	Triglycerides in Medium VLDL	23508	mmol/L	Non-derived	Lipoprotein subclasses	Medium VLDL (average diameter 44.5 nm)	0.000255167	0	0.000144556
S_VLDL_CE	S-VLDL-CE	Cholesteryl Esters in Small VLDL	23513	mmol/L	Non-derived	Lipoprotein subclasses	Small VLDL (average diameter 36.8 nm)	0	0	0
S_VLDL_FC	S-VLDL-FC	Free Cholesterol in Small VLDL	23514	mmol/L	Non-derived	Lipoprotein subclasses	Small VLDL (average diameter 36.8 nm)	0	0	0
S_VLDL_P	S-VLDL-P	Concentration of Small VLDL Particles	23509	mmol/L	Non-derived	Lipoprotein subclasses	Small VLDL (average diameter 36.8 nm)	0.000338245	0	0.00019162
S_VLDL_PL	S-VLDL-PL	Phospholipids in Small VLDL	23511	mmol/L	Non-derived	Lipoprotein subclasses	Small VLDL (average diameter 36.8 nm)	0	0	0
S_VLDL_TG	S-VLDL-TG	Triglycerides in Small VLDL	23515	mmol/L	Non-derived	Lipoprotein subclasses	Small VLDL (average diameter 36.8 nm)	0	0	0
XS_VLDL_CE	XS-VLDL-CE	Cholesteryl Esters in Very Small VLDL	23520	mmol/L	Non-derived	Lipoprotein subclasses	Very small VLDL (average diameter 31.3 nm)	0	0.000791029	0.0003429
XS_VLDL_FC	XS-VLDL-FC	Free Cholesterol in Very Small VLDL	23521	mmol/L	Non-derived	Lipoprotein subclasses	Very small VLDL (average diameter 31.3 nm)	0	0.000348983	0.000151279
XS_VLDL_P	XS-VLDL-P	Concentration of Very Small VLDL Particles	23516	mmol/L	Non-derived	Lipoprotein subclasses	Very small VLDL (average diameter 31.3 nm)	0	0	0
XS_VLDL_PL	XS-VLDL-PL	Phospholipids in Very Small VLDL	23518	mmol/L	Non-derived	Lipoprotein subclasses	Very small VLDL (average diameter 31.3 nm)	0	0	0
XS_VLDL_TG	XS-VLDL-TG	Triglycerides in Very Small VLDL	23522	mmol/L	Non-derived	Lipoprotein subclasses	Very small VLDL (average diameter 31.3 nm)	0.000267035	0	0.000151279
IDL_CE	IDL-CE	Cholesteryl Esters in IDL	23527	mmol/L	Non-derived	Lipoprotein subclasses	IDL (average diameter 28.6 nm)	0	0	0
IDL_FC	IDL-FC	Free Cholesterol in IDL	23528	mmol/L	Non-derived	Lipoprotein subclasses	IDL (average diameter 28.6 nm)	0.000397586	0.000488577	0.000437029
IDL_P	IDL-P	Concentration of IDL Particles	23523	mmol/L	Non-derived	Lipoprotein subclasses	IDL (average diameter 28.6 nm)	0	0.00083756	0.00036307
IDL_PL	IDL-PL	Phospholipids in IDL	23525	mmol/L	Non-derived	Lipoprotein subclasses	IDL (average diameter 28.6 nm)	0	0	0
IDL_TG	IDL-TG	Triglycerides in IDL	23529	mmol/L	Non-derived	Lipoprotein subclasses	IDL (average diameter 28.6 nm)	0.00103254	0	0.000584947
L_LDL_CE	L-LDL-CE	Cholesteryl Esters in Large LDL	23534	mmol/L	Non-derived	Lipoprotein subclasses	Large LDL (average diameter 25.5 nm)	0	0	0
L_LDL_FC	L-LDL-FC	Free Cholesterol in Large LDL	23535	mmol/L	Non-derived	Lipoprotein subclasses	Large LDL (average diameter 25.5 nm)	0	0	0
L_LDL_P	L-LDL-P	Concentration of Large LDL Particles	23530	mmol/L	Non-derived	Lipoprotein subclasses	Large LDL (average diameter 25.5 nm)	0	0	0
L_LDL_PL	L-LDL-PL	Phospholipids in Large LDL	23532	mmol/L	Non-derived	Lipoprotein subclasses	Large LDL (average diameter 25.5 nm)	0	0	0
L_LDL_TG	L-LDL-TG	Triglycerides in Large LDL	23536	mmol/L	Non-derived	Lipoprotein subclasses	Large LDL (average diameter 25.5 nm)	0.000320442	0	0.000181535
M_LDL_CE	M-LDL-CE	Cholesteryl Esters in Medium LDL	23541	mmol/L	Non-derived	Lipoprotein subclasses	Medium LDL (average diameter 23 nm)	0	0	0
M_LDL_FC	M-LDL-FC	Free Cholesterol in Medium LDL	23542	mmol/L	Non-derived	Lipoprotein subclasses	Medium LDL (average diameter 23 nm)	0	0	0
M_LDL_P	M-LDL-P	Concentration of Medium LDL Particles	23537	mmol/L	Non-derived	Lipoprotein subclasses	Medium LDL (average diameter 23 nm)	0	0	0
M_LDL_PL	M-LDL-PL	Phospholipids in Medium LDL	23539	mmol/L	Non-derived	Lipoprotein subclasses	Medium LDL (average diameter 23 nm)	0	0	0
M_LDL_TG	M-LDL-TG	Triglycerides in Medium LDL	23543	mmol/L	Non-derived	Lipoprotein subclasses	Medium LDL (average diameter 23 nm)	0.000320442	0	0.000181535
S_LDL_CE	S-LDL-CE	Cholesteryl Esters in Small LDL	23548	mmol/L	Non-derived	Lipoprotein subclasses	Small LDL (average diameter 18.7 nm)	0	0	0
S_LDL_FC	S-LDL-FC	Free Cholesterol in Small LDL	23549	mmol/L	Non-derived	Lipoprotein subclasses	Small LDL (average diameter 18.7 nm)	0.000356047	0	0.000201706
S_LDL_P	S-LDL-P	Concentration of Small LDL Particles	23544	mmol/L	Non-derived	Lipoprotein subclasses	Small LDL (average diameter 18.7 nm)	0.00040352	0	0.0002286
S_LDL_PL	S-LDL-PL	Phospholipids in Small LDL	23546	mmol/L	Non-derived	Lipoprotein subclasses	Small LDL (average diameter 18.7 nm)	0.000356047	0.0002249	0.000299197
S_LDL_TG	S-LDL-TG	Triglycerides in Small LDL	23550	mmol/L	Non-derived	Lipoprotein subclasses	Small LDL (average diameter 18.7 nm)	0	0	0
XL_HDL_CE	XL-HDL-CE	Cholesteryl Esters in Very Large HDL	23555	mmol/L	Non-derived	Lipoprotein subclasses	Very large HDL (average diameter 14.3 nm)	0	0.000310207	0.000134471
XL_HDL_FC	XL-HDL-FC	Free Cholesterol in Very Large HDL	23556	mmol/L	Non-derived	Lipoprotein subclasses	Very large HDL (average diameter 14.3 nm)	0.000890118	0.000442046	0.000695885
XL_HDL_P	XL-HDL-P	Concentration of Very Large HDL Particles	23551	mmol/L	Non-derived	Lipoprotein subclasses	Very large HDL (average diameter 14.3 nm)	0.000973196	0	0.000551329
XL_HDL_PL	XL-HDL-PL	Phospholipids in Very Large HDL	23553	mmol/L	Non-derived	Lipoprotein subclasses	Very large HDL (average diameter 14.3 nm)	0.00057561	0.00040327	0.000500903
XL_HDL_TG	XL-HDL-TG	Triglycerides in Very Large HDL	23557	mmol/L	Non-derived	Lipoprotein subclasses	Very large HDL (average diameter 14.3 nm)	0.000267035	0	0.000151279
L_HDL_CE	L-HDL-CE	Cholesteryl Esters in Large HDL	23562	mmol/L	Non-derived	Lipoprotein subclasses	Large HDL (average diameter 12.1 nm)	0.000261101	0.000372249	0.000309282
L_HDL_FC	L-HDL-FC	Free Cholesterol in Large HDL	23563	mmol/L	Non-derived	Lipoprotein subclasses	Large HDL (average diameter 12.1 nm)	0	0	0
L_HDL_P	L-HDL-P	Concentration of Large HDL Particles	23558	mmol/L	Non-derived	Lipoprotein subclasses	Large HDL (average diameter 12.1 nm)	0	0	0
L_HDL_PL	L-HDL-PL	Phospholipids in Large HDL	23560	mmol/L	Non-derived	Lipoprotein subclasses	Large HDL (average diameter 12.1 nm)	0	0	0
L_HDL_TG	L-HDL-TG	Triglycerides in Large HDL	23564	mmol/L	Non-derived	Lipoprotein subclasses	Large HDL (average diameter 12.1 nm)	0	0	0
M_HDL_CE	M-HDL-CE	Cholesteryl Esters in Medium HDL	23569	mmol/L	Non-derived	Lipoprotein subclasses	Medium HDL (average diameter 10.9 nm)	0.00030264	0.000411025	0.000349623
M_HDL_FC	M-HDL-FC	Free Cholesterol in Medium HDL	23570	mmol/L	Non-derived	Lipoprotein subclasses	Medium HDL (average diameter 10.9 nm)	0	0	0
M_HDL_P	M-HDL-P	Concentration of Medium HDL Particles	23565	mmol/L	Non-derived	Lipoprotein subclasses	Medium HDL (average diameter 10.9 nm)	0	0	0
M_HDL_PL	M-HDL-PL	Phospholipids in Medium HDL	23567	mmol/L	Non-derived	Lipoprotein subclasses	Medium HDL (average diameter 10.9 nm)	0	0	0
M_HDL_TG	M-HDL-TG	Triglycerides in Medium HDL	23571	mmol/L	Non-derived	Lipoprotein subclasses	Medium HDL (average diameter 10.9 nm)	0	0	0
S_HDL_CE	S-HDL-CE	Cholesteryl Esters in Small HDL	23576	mmol/L	Non-derived	Lipoprotein subclasses	Small HDL (average diameter 8.7 nm)	0.000646819	0.000953888	0.000779929
S_HDL_FC	S-HDL-FC	Free Cholesterol in Small HDL	23577	mmol/L	Non-derived	Lipoprotein subclasses	Small HDL (average diameter 8.7 nm)	0.000990998	0.000348983	0.000712694
S_HDL_P	S-HDL-P	Concentration of Small HDL Particles	23572	mmol/L	Non-derived	Lipoprotein subclasses	Small HDL (average diameter 8.7 nm)	0.000646819	0.00118654	0.000880782
S_HDL_PL	S-HDL-PL	Phospholipids in Small HDL	23574	mmol/L	Non-derived	Lipoprotein subclasses	Small HDL (average diameter 8.7 nm)	0.000326377	0.000348983	0.000336176
S_HDL_TG	S-HDL-TG	Triglycerides in Small HDL	23578	mmol/L	Non-derived	Lipoprotein subclasses	Small HDL (average diameter 8.7 nm)	0.000255167	0	0.000144556
HDL_C	HDL-C	HDL Cholesterol	23406	mmol/L	Composite	Cholesterol		0.00244486	0.00248941	0.00246417
LDL_C	LDL-C	LDL Cholesterol	23405	mmol/L	Composite	Cholesterol		0.000356047	0	0.000201706
Remnant_C	Remnant C	Remnant Cholesterol (Non-HDL, Non-LDL -Cholesterol)	23402	mmol/L	Composite	Cholesterol		0.0055662	0.00570782	0.00562759
Total_C	Total C	Total Cholesterol	23400	mmol/L	Composite	Cholesterol		0.0055662	0.00570782	0.00562759
VLDL_C	VLDL-C	VLDL Cholesterol	23403	mmol/L	Composite	Cholesterol		0.00236771	0.00272982	0.00252468
non_HDL_C	non-HDL-C	Total Cholesterol Minus HDL-C	23401	mmol/L	Composite	Cholesterol		0.0055662	0.00570782	0.00562759
HDL_TG	HDL-TG	Triglycerides in HDL	23410	mmol/L	Composite	Triglycerides		0.000522203	0	0.000295835
LDL_TG	LDL-TG	Triglycerides in LDL	23409	mmol/L	Composite	Triglycerides		0.000320442	0	0.000181535
Total_TG	Total TG	Total Triglycerides	23407	mmol/L	Composite	Triglycerides		0.00459301	0.000814294	0.00295499
VLDL_TG	VLDL-TG	Triglycerides in VLDL	23408	mmol/L	Composite	Triglycerides		0.00329344	0.000814294	0.00221876
HDL_PL	HDL-PL	Phospholipids in HDL	23414	mmol/L	Composite	Phospholipids		0.000901986	0.000752253	0.000837079
LDL_PL	LDL-PL	Phospholipids in LDL	23413	mmol/L	Composite	Phospholipids		0.000356047	0.0002249	0.000299197
Total_PL	Total PL	Total Phospholipids in Lipoprotein Particles	23411	mmol/L	Composite	Phospholipids		0.00370289	0.00187675	0.00291129
VLDL_PL	VLDL-PL	Phospholipids in VLDL	23412	mmol/L	Composite	Phospholipids		0.00244486	0.000899601	0.00177501
HDL_CE	HDL-CE	Cholesteryl Esters in HDL	23418	mmol/L	Composite	Cholesteryl esters		0.00121056	0.00204737	0.0015733
LDL_CE	LDL-CE	Cholesteryl Esters in LDL	23417	mmol/L	Composite	Cholesteryl esters		0	0	0
Total_CE	Total CE	Total Esterified Cholesterol	23415	mmol/L	Composite	Cholesteryl esters		0.00271189	0.00381555	0.00319031
VLDL_CE	VLDL-CE	Cholesteryl Esters in VLDL	23416	mmol/L	Composite	Cholesteryl esters		0.00150133	0.00176818	0.00161701
HDL_FC	HDL-FC	Free Cholesterol in HDL	23422	mmol/L	Composite	Free cholesterol		0.00188112	0.000791029	0.00140858
LDL_FC	LDL-FC	Free Cholesterol in LDL	23421	mmol/L	Composite	Free cholesterol		0.000356047	0	0.000201706
Total_FC	Total FC	Total Free Cholesterol	23419	mmol/L	Composite	Free cholesterol		0.00415982	0.00259023	0.00347942
VLDL_FC	VLDL-FC	Free Cholesterol in VLDL	23420	mmol/L	Composite	Free cholesterol		0.00152507	0.00131063	0.00143211
HDL_L	HDL-L	Total Lipids in HDL	23426	mmol/L	Composite	Total lipids		0.00327563	0.00289268	0.00310963
LDL_L	LDL-L	Total Lipids in LDL	23425	mmol/L	Composite	Total lipids		0.00067649	0.0002249	0.000480732
Total_L	Total L	Total Lipids in Lipoprotein Particles	23423	mmol/L	Composite	Total lipids		0.0100168	0.00757682	0.0089591
VLDL_L	VLDL-L	Total Lipids in VLDL	23424	mmol/L	Composite	Total lipids		0.00547719	0.00397065	0.00482413
HDL_P	HDL-P	Concentration of HDL Particles	23430	mmol/L	Composite	Lipoprotein particle concentrations		0.00162001	0.00118654	0.00143211
LDL_P	LDL-P	Concentration of LDL Particles	23429	mmol/L	Composite	Lipoprotein particle concentrations		0.00040352	0	0.0002286
Total_P	Total P	Total Concentration of Lipoprotein Particles	23427	mmol/L	Composite	Lipoprotein particle concentrations		0.00493719	0.00294697	0.00407446
VLDL_P	VLDL-P	Concentration of VLDL Particles	23428	mmol/L	Composite	Lipoprotein particle concentrations		0.00291365	0.000922867	0.00205068
PUFA	PUFA	Polyunsaturated Fatty Acids	23446	mmol/L	Composite	Fatty acids		0	0.000426535	0.000184897
Total_FA	Total FA	Total Fatty Acids	23442	mmol/L	Composite	Fatty acids		0.000320442	0.000907357	0.000574861
Total_BCAA	Total BCAA	Total Concentration of Branched-Chain Amino Acids (Leucine + Isoleucine + Valine)	23464	mmol/L	Composite	Amino acids	Branched-chain amino acids	0.00196419	0.00062817	0.00138505
XXL_VLDL_C	XXL-VLDL-C	Cholesterol in Chylomicrons and Extremely Large VLDL	23484	mmol/L	Composite	Lipoprotein subclasses	Chylomicrons and extremely large VLDL (particle diameters from 75 nm upwards)	0.00152507	0.00145022	0.00149262
XXL_VLDL_L	XXL-VLDL-L	Total Lipids in Chylomicrons and Extremely Large VLDL	23482	mmol/L	Composite	Lipoprotein subclasses	Chylomicrons and extremely large VLDL (particle diameters from 75 nm upwards)	0.00364948	0.00269105	0.00323402
XL_VLDL_C	XL-VLDL-C	Cholesterol in Very Large VLDL	23491	mmol/L	Composite	Lipoprotein subclasses	Very large VLDL (average diameter 64 nm)	0.000290772	0.000488577	0.000376517
XL_VLDL_L	XL-VLDL-L	Total Lipids in Very Large VLDL	23489	mmol/L	Composite	Lipoprotein subclasses	Very large VLDL (average diameter 64 nm)	0.000925723	0.000488577	0.000736226
L_VLDL_C	L-VLDL-C	Cholesterol in Large VLDL	23498	mmol/L	Composite	Lipoprotein subclasses	Large VLDL (average diameter 53.6 nm)	0.000267035	0	0.000151279
L_VLDL_L	L-VLDL-L	Total Lipids in Large VLDL	23496	mmol/L	Composite	Lipoprotein subclasses	Large VLDL (average diameter 53.6 nm)	0.000824843	0	0.000467285
M_VLDL_C	M-VLDL-C	Cholesterol in Medium VLDL	23505	mmol/L	Composite	Lipoprotein subclasses	Medium VLDL (average diameter 44.5 nm)	0.000284838	0	0.000161365
M_VLDL_L	M-VLDL-L	Total Lipids in Medium VLDL	23503	mmol/L	Composite	Lipoprotein subclasses	Medium VLDL (average diameter 44.5 nm)	0.00087825	0	0.000497541
S_VLDL_C	S-VLDL-C	Cholesterol in Small VLDL	23512	mmol/L	Composite	Lipoprotein subclasses	Small VLDL (average diameter 36.8 nm)	0	0	0
S_VLDL_L	S-VLDL-L	Total Lipids in Small VLDL	23510	mmol/L	Composite	Lipoprotein subclasses	Small VLDL (average diameter 36.8 nm)	0	0	0
XS_VLDL_C	XS-VLDL-C	Cholesterol in Very Small VLDL	23519	mmol/L	Composite	Lipoprotein subclasses	Very small VLDL (average diameter 31.3 nm)	0	0.000791029	0.0003429
XS_VLDL_L	XS-VLDL-L	Total Lipids in Very Small VLDL	23517	mmol/L	Composite	Lipoprotein subclasses	Very small VLDL (average diameter 31.3 nm)	0.000267035	0.000791029	0.000494179
IDL_C	IDL-C	Cholesterol in IDL	23526	mmol/L	Composite	Lipoprotein subclasses	IDL (average diameter 28.6 nm)	0.000397586	0.000488577	0.000437029
IDL_L	IDL-L	Total Lipids in IDL	23524	mmol/L	Composite	Lipoprotein subclasses	IDL (average diameter 28.6 nm)	0.00143012	0.000488577	0.00102198
L_LDL_C	L-LDL-C	Cholesterol in Large LDL	23533	mmol/L	Composite	Lipoprotein subclasses	Large LDL (average diameter 25.5 nm)	0	0	0
L_LDL_L	L-LDL-L	Total Lipids in Large LDL	23531	mmol/L	Composite	Lipoprotein subclasses	Large LDL (average diameter 25.5 nm)	0.000320442	0	0.000181535
M_LDL_C	M-LDL-C	Cholesterol in Medium LDL	23540	mmol/L	Composite	Lipoprotein subclasses	Medium LDL (average diameter 23 nm)	0	0	0
M_LDL_L	M-LDL-L	Total Lipids in Medium LDL	23538	mmol/L	Composite	Lipoprotein subclasses	Medium LDL (average diameter 23 nm)	0.000320442	0	0.000181535
S_LDL_C	S-LDL-C	Cholesterol in Small LDL	23547	mmol/L	Composite	Lipoprotein subclasses	Small LDL (average diameter 18.7 nm)	0.000356047	0	0.000201706
S_LDL_L	S-LDL-L	Total Lipids in Small LDL	23545	mmol/L	Composite	Lipoprotein subclasses	Small LDL (average diameter 18.7 nm)	0.000356047	0.0002249	0.000299197
XL_HDL_C	XL-HDL-C	Cholesterol in Very Large HDL	23554	mmol/L	Composite	Lipoprotein subclasses	Very large HDL (average diameter 14.3 nm)	0.000890118	0.000752253	0.000830355
XL_HDL_L	XL-HDL-L	Total Lipids in Very Large HDL	23552	mmol/L	Composite	Lipoprotein subclasses	Very large HDL (average diameter 14.3 nm)	0.00146573	0.00115552	0.00133126
L_HDL_C	L-HDL-C	Cholesterol in Large HDL	23561	mmol/L	Composite	Lipoprotein subclasses	Large HDL (average diameter 12.1 nm)	0.000261101	0.000372249	0.000309282
L_HDL_L	L-HDL-L	Total Lipids in Large HDL	23559	mmol/L	Composite	Lipoprotein subclasses	Large HDL (average diameter 12.1 nm)	0.000261101	0.000372249	0.000309282
M_HDL_C	M-HDL-C	Cholesterol in Medium HDL	23568	mmol/L	Composite	Lipoprotein subclasses	Medium HDL (average diameter 10.9 nm)	0.00030264	0.000411025	0.000349623
M_HDL_L	M-HDL-L	Total Lipids in Medium HDL	23566	mmol/L	Composite	Lipoprotein subclasses	Medium HDL (average diameter 10.9 nm)	0.00030264	0.000411025	0.000349623
S_HDL_C	S-HDL-C	Cholesterol in Small HDL	23575	mmol/L	Composite	Lipoprotein subclasses	Small HDL (average diameter 8.7 nm)	0.000990998	0.000953888	0.000974911
S_HDL_L	S-HDL-L	Total Lipids in Small HDL	23573	mmol/L	Composite	Lipoprotein subclasses	Small HDL (average diameter 8.7 nm)	0.00124617	0.000953888	0.00111947
Clinical_LDL_C	Clinical LDL-C	Clinical LDL Cholesterol	23404	mmol/L	Composite (proprietary formula)	Cholesterol		0	0	0
TG_by_PG	TG / PG	Triglycerides to Phosphoglycerides ratio	23435	ratio	Ratio	Other lipids		0.00459301	0.000814294	0.00295499
ApoB_by_ApoA1	ApoB / ApoA1	Apolipoprotein B to Apolipoprotein A1 ratio	23441	ratio	Ratio	Apolipoproteins		0.000284838	0	0.000161365
Omega_6_by_Omega_3	Omega-6 / Omega-3	Omega-6 Fatty Acids to Omega-3 Fatty Acids ratio	23459	ratio	Ratio	Fatty acids	Fatty acid ratios	0	0.000426535	0.000184897
PUFA_by_MUFA	PUFA / MUFA	Polyunsaturated Fatty Acids to Monounsaturated Fatty Acids ratio	23458	ratio	Ratio	Fatty acids	Fatty acid ratios	0	0.000426535	0.000184897
DHA_pct	DHA %	Docosahexaenoic Acid to Total Fatty Acids percentage	23457	%	Percentage	Fatty acids	Fatty acid ratios	0.000320442	0.00118654	0.000695885
LA_pct	LA %	Linoleic Acid to Total Fatty Acids percentage	23456	%	Percentage	Fatty acids	Fatty acid ratios	0.000320442	0.00135716	0.000769844
MUFA_pct	MUFA %	Monounsaturated Fatty Acids to Total Fatty Acids percentage	23454	%	Percentage	Fatty acids	Fatty acid ratios	0.000320442	0.000907357	0.000574861
Omega_3_pct	Omega-3 %	Omega-3 Fatty Acids to Total Fatty Acids percentage	23451	%	Percentage	Fatty acids	Fatty acid ratios	0.000320442	0.000907357	0.000574861
Omega_6_pct	Omega-6 %	Omega-6 Fatty Acids to Total Fatty Acids percentage	23452	%	Percentage	Fatty acids	Fatty acid ratios	0.000320442	0.000907357	0.000574861
PUFA_pct	PUFA %	Polyunsaturated Fatty Acids to Total Fatty Acids percentage	23453	%	Percentage	Fatty acids	Fatty acid ratios	0.000320442	0.000907357	0.000574861
SFA_pct	SFA %	Saturated Fatty Acids to Total Fatty Acids percentage	23455	%	Percentage	Fatty acids	Fatty acid ratios	0.000320442	0.000907357	0.000574861
XXL_VLDL_C_pct	XXL-VLDL-C %	Cholesterol to Total Lipids in Chylomicrons and Extremely Large VLDL percentage	23580	%	Percentage	Relative lipoprotein lipid concentrations	Chylomicrons and extremely large VLDL ratios	0.00364948	0.00269105	0.00323402
XXL_VLDL_CE_pct	XXL-VLDL-CE %	Cholesteryl Esters to Total Lipids in Chylomicrons and Extremely Large VLDL percentage	23581	%	Percentage	Relative lipoprotein lipid concentrations	Chylomicrons and extremely large VLDL ratios	0.00364948	0.00269105	0.00323402
XXL_VLDL_FC_pct	XXL-VLDL-FC %	Free Cholesterol to Total Lipids in Chylomicrons and Extremely Large VLDL percentage	23582	%	Percentage	Relative lipoprotein lipid concentrations	Chylomicrons and extremely large VLDL ratios	0.00364948	0.00269105	0.00323402
XXL_VLDL_PL_pct	XXL-VLDL-PL %	Phospholipids to Total Lipids in Chylomicrons and Extremely Large VLDL percentage	23579	%	Percentage	Relative lipoprotein lipid concentrations	Chylomicrons and extremely large VLDL ratios	0.00364948	0.00269105	0.00323402
XXL_VLDL_TG_pct	XXL-VLDL-TG %	Triglycerides to Total Lipids in Chylomicrons and Extremely Large VLDL percentage	23583	%	Percentage	Relative lipoprotein lipid concentrations	Chylomicrons and extremely large VLDL ratios	0.00364948	0.00269105	0.00323402
XL_VLDL_C_pct	XL-VLDL-C %	Cholesterol to Total Lipids in Very Large VLDL percentage	23585	%	Percentage	Relative lipoprotein lipid concentrations	Very large VLDL ratios	0.000925723	0.000488577	0.000736226
XL_VLDL_CE_pct	XL-VLDL-CE %	Cholesteryl Esters to Total Lipids in Very Large VLDL percentage	23586	%	Percentage	Relative lipoprotein lipid concentrations	Very large VLDL ratios	0.000925723	0.000488577	0.000736226
XL_VLDL_FC_pct	XL-VLDL-FC %	Free Cholesterol to Total Lipids in Very Large VLDL percentage	23587	%	Percentage	Relative lipoprotein lipid concentrations	Very large VLDL ratios	0.000925723	0.000488577	0.000736226
XL_VLDL_PL_pct	XL-VLDL-PL %	Phospholipids to Total Lipids in Very Large VLDL percentage	23584	%	Percentage	Relative lipoprotein lipid concentrations	Very large VLDL ratios	0.000925723	0.000488577	0.000736226
XL_VLDL_TG_pct	XL-VLDL-TG %	Triglycerides to Total Lipids in Very Large VLDL percentage	23588	%	Percentage	Relative lipoprotein lipid concentrations	Very large VLDL ratios	0.000925723	0.000488577	0.000736226
L_VLDL_C_pct	L-VLDL-C %	Cholesterol to Total Lipids in Large VLDL percentage	23590	%	Percentage	Relative lipoprotein lipid concentrations	Large VLDL ratios	0.000824843	0	0.000467285
L_VLDL_CE_pct	L-VLDL-CE %	Cholesteryl Esters to Total Lipids in Large VLDL percentage	23591	%	Percentage	Relative lipoprotein lipid concentrations	Large VLDL ratios	0.000824843	0	0.000467285
L_VLDL_FC_pct	L-VLDL-FC %	Free Cholesterol to Total Lipids in Large VLDL percentage	23592	%	Percentage	Relative lipoprotein lipid concentrations	Large VLDL ratios	0.000824843	0	0.000467285
L_VLDL_PL_pct	L-VLDL-PL %	Phospholipids to Total Lipids in Large VLDL percentage	23589	%	Percentage	Relative lipoprotein lipid concentrations	Large VLDL ratios	0.000824843	0	0.000467285
L_VLDL_TG_pct	L-VLDL-TG %	Triglycerides to Total Lipids in Large VLDL percentage	23593	%	Percentage	Relative lipoprotein lipid concentrations	Large VLDL ratios	0.000824843	0	0.000467285
M_VLDL_C_pct	M-VLDL-C %	Cholesterol to Total Lipids in Medium VLDL percentage	23595	%	Percentage	Relative lipoprotein lipid concentrations	Medium VLDL ratios	0.00087825	0	0.000497541
M_VLDL_CE_pct	M-VLDL-CE %	Cholesteryl Esters to Total Lipids in Medium VLDL percentage	23596	%	Percentage	Relative lipoprotein lipid concentrations	Medium VLDL ratios	0.00087825	0	0.000497541
M_VLDL_FC_pct	M-VLDL-FC %	Free Cholesterol to Total Lipids in Medium VLDL percentage	23597	%	Percentage	Relative lipoprotein lipid concentrations	Medium VLDL ratios	0.00087825	0	0.000497541
M_VLDL_PL_pct	M-VLDL-PL %	Phospholipids to Total Lipids in Medium VLDL percentage	23594	%	Percentage	Relative lipoprotein lipid concentrations	Medium VLDL ratios	0.00087825	0	0.000497541
M_VLDL_TG_pct	M-VLDL-TG %	Triglycerides to Total Lipids in Medium VLDL percentage	23598	%	Percentage	Relative lipoprotein lipid concentrations	Medium VLDL ratios	0.00087825	0	0.000497541
S_VLDL_C_pct	S-VLDL-C %	Cholesterol to Total Lipids in Small VLDL percentage	23600	%	Percentage	Relative lipoprotein lipid concentrations	Small VLDL ratios	0	0	0
S_VLDL_CE_pct	S-VLDL-CE %	Cholesteryl Esters to Total Lipids in Small VLDL percentage	23601	%	Percentage	Relative lipoprotein lipid concentrations	Small VLDL ratios	0	0	0
S_VLDL_FC_pct	S-VLDL-FC %	Free Cholesterol to Total Lipids in Small VLDL percentage	23602	%	Percentage	Relative lipoprotein lipid concentrations	Small VLDL ratios	0	0	0
S_VLDL_PL_pct	S-VLDL-PL %	Phospholipids to Total Lipids in Small VLDL percentage	23599	%	Percentage	Relative lipoprotein lipid concentrations	Small VLDL ratios	0	0	0
S_VLDL_TG_pct	S-VLDL-TG %	Triglycerides to Total Lipids in Small VLDL percentage	23603	%	Percentage	Relative lipoprotein lipid concentrations	Small VLDL ratios	0	0	0
XS_VLDL_C_pct	XS-VLDL-C %	Cholesterol to Total Lipids in Very Small VLDL percentage	23605	%	Percentage	Relative lipoprotein lipid concentrations	Very small VLDL ratios	0.000267035	0.000791029	0.000494179
XS_VLDL_CE_pct	XS-VLDL-CE %	Cholesteryl Esters to Total Lipids in Very Small VLDL percentage	23606	%	Percentage	Relative lipoprotein lipid concentrations	Very small VLDL ratios	0.000267035	0.000791029	0.000494179
XS_VLDL_FC_pct	XS-VLDL-FC %	Free Cholesterol to Total Lipids in Very Small VLDL percentage	23607	%	Percentage	Relative lipoprotein lipid concentrations	Very small VLDL ratios	0.000267035	0.000791029	0.000494179
XS_VLDL_PL_pct	XS-VLDL-PL %	Phospholipids to Total Lipids in Very Small VLDL percentage	23604	%	Percentage	Relative lipoprotein lipid concentrations	Very small VLDL ratios	0.000267035	0.000791029	0.000494179
XS_VLDL_TG_pct	XS-VLDL-TG %	Triglycerides to Total Lipids in Very Small VLDL percentage	23608	%	Percentage	Relative lipoprotein lipid concentrations	Very small VLDL ratios	0.000267035	0.000791029	0.000494179
IDL_C_pct	IDL-C %	Cholesterol to Total Lipids in IDL percentage	23610	%	Percentage	Relative lipoprotein lipid concentrations	IDL ratios	0.00143012	0.000488577	0.00102198
IDL_CE_pct	IDL-CE %	Cholesteryl Esters to Total Lipids in IDL percentage	23611	%	Percentage	Relative lipoprotein lipid concentrations	IDL ratios	0.00143012	0.000488577	0.00102198
IDL_FC_pct	IDL-FC %	Free Cholesterol to Total Lipids in IDL percentage	23612	%	Percentage	Relative lipoprotein lipid concentrations	IDL ratios	0.00143012	0.000488577	0.00102198
IDL_PL_pct	IDL-PL %	Phospholipids to Total Lipids in IDL percentage	23609	%	Percentage	Relative lipoprotein lipid concentrations	IDL ratios	0.00143012	0.000488577	0.00102198
IDL_TG_pct	IDL-TG %	Triglycerides to Total Lipids in IDL percentage	23613	%	Percentage	Relative lipoprotein lipid concentrations	IDL ratios	0.00143012	0.000488577	0.00102198
L_LDL_C_pct	L-LDL-C %	Cholesterol to Total Lipids in Large LDL percentage	23615	%	Percentage	Relative lipoprotein lipid concentrations	Large LDL ratios	0.000320442	0	0.000181535
L_LDL_CE_pct	L-LDL-CE %	Cholesteryl Esters to Total Lipids in Large LDL percentage	23616	%	Percentage	Relative lipoprotein lipid concentrations	Large LDL ratios	0.000320442	0	0.000181535
L_LDL_FC_pct	L-LDL-FC %	Free Cholesterol to Total Lipids in Large LDL percentage	23617	%	Percentage	Relative lipoprotein lipid concentrations	Large LDL ratios	0.000320442	0	0.000181535
L_LDL_PL_pct	L-LDL-PL %	Phospholipids to Total Lipids in Large LDL percentage	23614	%	Percentage	Relative lipoprotein lipid concentrations	Large LDL ratios	0.000320442	0	0.000181535
L_LDL_TG_pct	L-LDL-TG %	Triglycerides to Total Lipids in Large LDL percentage	23618	%	Percentage	Relative lipoprotein lipid concentrations	Large LDL ratios	0.000320442	0	0.000181535
M_LDL_C_pct	M-LDL-C %	Cholesterol to Total Lipids in Medium LDL percentage	23620	%	Percentage	Relative lipoprotein lipid concentrations	Medium LDL ratios	0.000320442	0	0.000181535
M_LDL_CE_pct	M-LDL-CE %	Cholesteryl Esters to Total Lipids in Medium LDL percentage	23621	%	Percentage	Relative lipoprotein lipid concentrations	Medium LDL ratios	0.000320442	0	0.000181535
M_LDL_FC_pct	M-LDL-FC %	Free Cholesterol to Total Lipids in Medium LDL percentage	23622	%	Percentage	Relative lipoprotein lipid concentrations	Medium LDL ratios	0.000320442	0	0.000181535
M_LDL_PL_pct	M-LDL-PL %	Phospholipids to Total Lipids in Medium LDL percentage	23619	%	Percentage	Relative lipoprotein lipid concentrations	Medium LDL ratios	0.000320442	0	0.000181535
M_LDL_TG_pct	M-LDL-TG %	Triglycerides to Total Lipids in Medium LDL percentage	23623	%	Percentage	Relative lipoprotein lipid concentrations	Medium LDL ratios	0.000320442	0	0.000181535
S_LDL_C_pct	S-LDL-C %	Cholesterol to Total Lipids in Small LDL percentage	23625	%	Percentage	Relative lipoprotein lipid concentrations	Small LDL ratios	0.000356047	0.0002249	0.000299197
S_LDL_CE_pct	S-LDL-CE %	Cholesteryl Esters to Total Lipids in Small LDL percentage	23626	%	Percentage	Relative lipoprotein lipid concentrations	Small LDL ratios	0.000356047	0.0002249	0.000299197
S_LDL_FC_pct	S-LDL-FC %	Free Cholesterol to Total Lipids in Small LDL percentage	23627	%	Percentage	Relative lipoprotein lipid concentrations	Small LDL ratios	0.000356047	0.0002249	0.000299197
S_LDL_PL_pct	S-LDL-PL %	Phospholipids to Total Lipids in Small LDL percentage	23624	%	Percentage	Relative lipoprotein lipid concentrations	Small LDL ratios	0.000356047	0.0002249	0.000299197
S_LDL_TG_pct	S-LDL-TG %	Triglycerides to Total Lipids in Small LDL percentage	23628	%	Percentage	Relative lipoprotein lipid concentrations	Small LDL ratios	0.000356047	0.0002249	0.000299197
XL_HDL_C_pct	XL-HDL-C %	Cholesterol to Total Lipids in Very Large HDL percentage	23630	%	Percentage	Relative lipoprotein lipid concentrations	Very large HDL ratios	0.00146573	0.00115552	0.00133126
XL_HDL_CE_pct	XL-HDL-CE %	Cholesteryl Esters to Total Lipids in Very Large HDL percentage	23631	%	Percentage	Relative lipoprotein lipid concentrations	Very large HDL ratios	0.00146573	0.00115552	0.00133126
XL_HDL_FC_pct	XL-HDL-FC %	Free Cholesterol to Total Lipids in Very Large HDL percentage	23632	%	Percentage	Relative lipoprotein lipid concentrations	Very large HDL ratios	0.00146573	0.00115552	0.00133126
XL_HDL_PL_pct	XL-HDL-PL %	Phospholipids to Total Lipids in Very Large HDL percentage	23629	%	Percentage	Relative lipoprotein lipid concentrations	Very large HDL ratios	0.00146573	0.00115552	0.00133126
XL_HDL_TG_pct	XL-HDL-TG %	Triglycerides to Total Lipids in Very Large HDL percentage	23633	%	Percentage	Relative lipoprotein lipid concentrations	Very large HDL ratios	0.00146573	0.00115552	0.00133126
L_HDL_C_pct	L-HDL-C %	Cholesterol to Total Lipids in Large HDL percentage	23635	%	Percentage	Relative lipoprotein lipid concentrations	Large HDL ratios	0.000261101	0.000372249	0.000309282
L_HDL_CE_pct	L-HDL-CE %	Cholesteryl Esters to Total Lipids in Large HDL percentage	23636	%	Percentage	Relative lipoprotein lipid concentrations	Large HDL ratios	0.000261101	0.000372249	0.000309282
L_HDL_FC_pct	L-HDL-FC %	Free Cholesterol to Total Lipids in Large HDL percentage	23637	%	Percentage	Relative lipoprotein lipid concentrations	Large HDL ratios	0.000261101	0.000372249	0.000309282
L_HDL_PL_pct	L-HDL-PL %	Phospholipids to Total Lipids in Large HDL percentage	23634	%	Percentage	Relative lipoprotein lipid concentrations	Large HDL ratios	0.000261101	0.000372249	0.000309282
L_HDL_TG_pct	L-HDL-TG %	Triglycerides to Total Lipids in Large HDL percentage	23638	%	Percentage	Relative lipoprotein lipid concentrations	Large HDL ratios	0.000261101	0.000372249	0.000309282
M_HDL_C_pct	M-HDL-C %	Cholesterol to Total Lipids in Medium HDL percentage	23640	%	Percentage	Relative lipoprotein lipid concentrations	Medium HDL ratios	0.00030264	0.000411025	0.000349623
M_HDL_CE_pct	M-HDL-CE %	Cholesteryl Esters to Total Lipids in Medium HDL percentage	23641	%	Percentage	Relative lipoprotein lipid concentrations	Medium HDL ratios	0.00030264	0.000411025	0.000349623
M_HDL_FC_pct	M-HDL-FC %	Free Cholesterol to Total Lipids in Medium HDL percentage	23642	%	Percentage	Relative lipoprotein lipid concentrations	Medium HDL ratios	0.00030264	0.000411025	0.000349623
M_HDL_PL_pct	M-HDL-PL %	Phospholipids to Total Lipids in Medium HDL percentage	23639	%	Percentage	Relative lipoprotein lipid concentrations	Medium HDL ratios	0.00030264	0.000411025	0.000349623
M_HDL_TG_pct	M-HDL-TG %	Triglycerides to Total Lipids in Medium HDL percentage	23643	%	Percentage	Relative lipoprotein lipid concentrations	Medium HDL ratios	0.00030264	0.000411025	0.000349623
S_HDL_C_pct	S-HDL-C %	Cholesterol to Total Lipids in Small HDL percentage	23645	%	Percentage	Relative lipoprotein lipid concentrations	Small HDL ratios	0.00124617	0.000953888	0.00111947
S_HDL_CE_pct	S-HDL-CE %	Cholesteryl Esters to Total Lipids in Small HDL percentage	23646	%	Percentage	Relative lipoprotein lipid concentrations	Small HDL ratios	0.00124617	0.000953888	0.00111947
S_HDL_FC_pct	S-HDL-FC %	Free Cholesterol to Total Lipids in Small HDL percentage	23647	%	Percentage	Relative lipoprotein lipid concentrations	Small HDL ratios	0.00124617	0.000953888	0.00111947
S_HDL_PL_pct	S-HDL-PL %	Phospholipids to Total Lipids in Small HDL percentage	23644	%	Percentage	Relative lipoprotein lipid concentrations	Small HDL ratios	0.00124617	0.000953888	0.00111947
S_HDL_TG_pct	S-HDL-TG %	Triglycerides to Total Lipids in Small HDL percentage	23648	%	Percentage	Relative lipoprotein lipid concentrations	Small HDL ratios	0.00124617	0.000953888	0.00111947

## Sheet: Table S3
Table S3: Biochemistry assay biomarker details. Biomarker: short descriptive name for biomarker. Description: full name or description for the biomarker. Classification: broad functional grouping of each biomarker. UKB Field ID: field ID for the biomarker in UK Biobank. Reportability Field ID: field ID in UK Biobank containing information on each missing data value, whether it was reported as mis…
									% Missing
Biomarker	Description	Classification	UKB Field ID	Reportability Field ID	Units	Analysis method	Analytical Platform	Assay Manufacturer	Discovery	Replication	Overall
ALP	Alkaline Phosphatase	Bone and joint biomarker	30610	30616	IU/L	AMP (IFCC)	AU5800	Beckman Coulter	0.000112748	9.30622e-05	0.000104215
Calcium	Calcium	Bone and joint biomarker	30680	30686	mmol/L	Arsenazo III	AU5800	Beckman Coulter	0.000599346	0.000566128	0.000584947
RF	Rheumatoid factor	Bone and joint biomarker	30820	30826	IU/mL	Immunoturbidimetric	AU5800	Beckman Coulter	0.00148946	0.00203186	0.00172458
Vitamin D	Vitamin D	Bone and joint biomarker	30890	30896	nmol/L	CLIA	LIASON XL	DiaSorin Ltd.	0.0472297	0.048245	0.0476698
ApoA1	Apolipoprotein A	Cardiovascular biomarker	30630	30636	g/L	Immunoturbidimetric	AU5800	Beckman Coulter	0.00192859	0.00200084	0.00195991
ApoB	Apolipoprotein B	Cardiovascular biomarker	30640	30646	g/L	Immunoturbidimetric	AU5800	Beckman Coulter	0.00254574	0.00259023	0.00256502
CRP	C-reactive Protein	Cardiovascular biomarker	30710	30716	mg/L	Immunoturbidimetric - high sensitivity	AU5800	Beckman Coulter	0.00117496	0.0011943	0.00118334
HDL cholesterol	HDL Cholesterol	Cardiovascular biomarker	30760	30766	mmol/L	Enzyme immunoinhibition	AU5800	Beckman Coulter	0	0	0
LDL cholesterol	LDL-Cholesterol	Cardiovascular biomarker	30780	30786	mmol/L	Enzymatic selective protection	AU5800	Beckman Coulter	0	0	0
Lp(a)	Lipoprotein (a)	Cardiovascular biomarker	30790	30796	mg/dL	Immunoturbidimetric	AU5800	Randox	0.0304717	0.0283685	0.02956
Total cholesterol	Total cholesterol	Cardiovascular biomarker	30690	30696	mmol/L	CHO-POD	AU5800	Beckman Coulter	0	0	0
Triglycerides	Triglyceride	Cardiovascular biomarker	30870	30876	mmol/L	GPO-POD	AU5800	Beckman Coulter	0.000468795	0.000535108	0.000497541
Glucose	Glucose	Diabetes biomarker	30740	30746	mmol/L	Hexokinase	AU5800	Beckman Coulter	0.000741765	0.00138818	0.00102198
HbA1c	Glycated haemoglobin (HbA1c)	Diabetes biomarker	30750	30756	mmol/mol	HPLC	VARIANT II Turbo	Bio-Rad	0.04558	0.0471748	0.0462713
IGF-1	IGF-1	Hormone biomarker	30770	30776	nmol/L	CLIA	LIASON XL	DiaSorin Ltd.	0.00619522	0.00594823	0.00608815
Oestradiol	Oestradiol	Hormone biomarker	30800	30806	pmol/L	Two step competitive	Unicel DxI 800	Beckman Coulter	0.0737255	0.0757449	0.0746009
SHBG	Sex Hormone Binding Globulin (SHBG)	Hormone biomarker	30830	30836	nmol/L	Two step standwich immunoassay	Unicel DxI 800	Beckman Coulter	0.00840271	0.00894948	0.00863973
Testosterone	Testosterone	Hormone biomarker	30850	30856	nmol/L	One step competitive	Unicel DxI 800	Beckman Coulter	0.0078093	0.00937602	0.00848845
Albumin	Albumin	Liver biomarker	30600	30606	g/L	BCG	AU5800	Beckman Coulter	0.000326377	0.000364494	0.0003429
ALT	Alanine aminotransferase	Liver biomarker	30620	30626	IU/L	IFCC	AU5800	Beckman Coulter	0.000433191	0.00043429	0.000433667
AST	Aspartate aminotransferase	Liver biomarker	30650	30656	IU/L	IFCC	AU5800	Beckman Coulter	0.00384531	0.00376126	0.00380888
Bilirubin (direct)	Direct Bilirubin	Liver biomarker	30660	30666	µmol/L	DPD	AU5800	Beckman Coulter	0.00402927	0.00374575	0.00390637
Bilirubin (total)	Total Bilirubin	Liver biomarker	30840	30846	µmol/L	Photometric colour	AU5800	Beckman Coulter	0.00400553	0.00405596	0.00402739
GGT	Gamma Glutamyltransferase	Liver biomarker	30730	30736	IU/L	IFCC	AU5800	Beckman Coulter	0.000219562	0.00043429	0.000312644
Creatinine	Creatinine	Renal biomarker	30700	30706	µmol/L	Enzymatic	AU5800	Beckman Coulter	0.000480664	0.000473066	0.00047737
Cystatin-C	Cystatin C	Renal biomarker	30720	30726	mg/L	Latex enhanced immunoturbidimetric	ADVIA 1800	Siemens	0.000634951	0.000488577	0.0005715
Phosphate	Phosphate	Renal biomarker	30810	30816	mmol/L	Phophomolybdate complex	AU5800	Beckman Coulter	0.00187518	0.00245839	0.002128
Total protein	Total protein	Renal biomarker	30860	30866	g/L	Biuret	AU5800	Beckman Coulter	0.00147166	0.00107022	0.00129764
Urate	Urate	Renal biomarker	30880	30886	µmol/L	Uricase PAP	AU5800	Beckman Coulter	0.000925723	0.000760008	0.000853888
Urea	Urea	Renal biomarker	30670	30676	mmol/L	GLDH, kinetic	AU5800	Beckman Coulter	0.000771436	0.000504087	0.000655544

## Sheet: Table S4
Table S4: Incremental 10-year CVD risk discrimination over SCORE2 for individual biomarkers. Data underlying and extending Figure 2. Details the ΔC-index for 10-year risk of incident CVD for each of the 249 NMR biomarkers (Table S2) and 28 clinical biochemistry assays (Table S3) over SCORE2 alone in sex-stratified analyses in the discovery cohort (n=168,517; 5,096 CVD cases), replication cohort (…
			Complete data		Biomarker Distribution		Hazard Ratio per standard deviation increase in biomarker						C-index for SCORE2				C-index for SCORE2 + biomarker				ΔC-index relative to SCORE2
Model	Biomarker source	Cohort	Participants	CVD cases	Mean	Standard Deviation	Hazard Ratio	Standard Error	95% Confidence Interval		P-value	FDR	C-index	Standard Error	95% Confidence Interval		C-index	Standard Error	95% Confidence Interval		ΔC-index	Standard Error	95% Confidence Interval		P-value	FDR
SCORE2 + Cystatin-C	Clinical biochemistry assay	Discovery	168410	5095	0.884197	0.137879	1.17854	0.00972935	1.15628	1.20123	5.8223e-64	1.61278e-61	0.717913	0.00333208	0.711382	0.724443	0.724136	0.00333581	0.717598	0.730674	0.00622299	0.000808328	0.0046387	0.00780729	1.37571e-14	3.81073e-12
SCORE2 + Cystatin-C	Clinical biochemistry assay	Replication	128883	3820	0.886274	0.142368	-	-	-	-	-	-	0.719519	0.00388934	0.711896	0.727142	0.725853	0.00388361	0.718242	0.733465	0.0063343	0.000824146	0.004719	0.00794959	1.5194e-14	4.20874e-12
SCORE2 + Cystatin-C	Clinical biochemistry assay	Discovery + Replication	297293	8915	0.885097	0.139846	-	-	-	-	-	-	0.718612	0.00253037	0.713653	0.723571	0.724768	0.00252984	0.71981	0.729726	0.00615606	0.000546854	0.00508424	0.00722787	2.1339e-29	5.91091e-27
SCORE2 + CRP	Clinical biochemistry assay	Discovery	168319	5089	2.50441	4.54469	1.10456	0.00858	1.08614	1.12329	4.61575e-31	4.26188e-29	0.717987	0.00333345	0.711454	0.724521	0.721757	0.003316	0.715258	0.728256	0.00376946	0.00053119	0.00272835	0.00481058	1.2818e-12	1.77529e-10
SCORE2 + CRP	Clinical biochemistry assay	Replication	128792	3819	2.48167	4.61454	-	-	-	-	-	-	0.719399	0.00389155	0.711772	0.727027	0.721705	0.00388995	0.714081	0.729329	0.00230568	0.000515406	0.0012955	0.00331586	7.69419e-06	0.000426258
SCORE2 + CRP	Clinical biochemistry assay	Discovery + Replication	297111	8908	2.49455	4.57511	-	-	-	-	-	-	0.718604	0.0025316	0.713642	0.723565	0.72173	0.00252379	0.716784	0.726677	0.00312645	0.000373337	0.00239473	0.00385818	5.55339e-17	7.69145e-15
SCORE2 + Albumin	NMR spectroscopy	Discovery	168516	5096	39.3909	2.9629	0.83857	0.0135818	0.816542	0.861192	1.98948e-38	2.75543e-36	0.717908	0.0033317	0.711378	0.724438	0.7225	0.00332293	0.715987	0.729012	0.00459158	0.000805929	0.00301198	0.00617117	1.2176e-08	8.43186e-07
SCORE2 + Albumin	NMR spectroscopy	Replication	128682	3819	39.6954	3.06699	-	-	-	-	-	-	0.719323	0.00389355	0.711691	0.726954	0.724329	0.00389009	0.716705	0.731954	0.00500669	0.000890963	0.00326043	0.00675294	1.91607e-08	2.65375e-06
SCORE2 + Albumin	NMR spectroscopy	Discovery + Replication	297198	8915	39.5227	3.01219	-	-	-	-	-	-	0.718525	0.00253138	0.713563	0.723486	0.723319	0.00252669	0.718367	0.728271	0.00479407	0.000589111	0.00363943	0.00594871	4.02492e-16	3.71634e-14
SCORE2 + ALP	Clinical biochemistry assay	Discovery	168498	5093	82.4292	25.8914	1.08669	0.00754552	1.07074	1.10288	3.1266e-28	2.16517e-26	0.717853	0.00333344	0.71132	0.724387	0.720291	0.00332513	0.713774	0.726808	0.00243772	0.000378047	0.00169676	0.00317868	1.13202e-10	1.04524e-08
SCORE2 + ALP	Clinical biochemistry assay	Replication	128934	3822	82.2696	25.7952	-	-	-	-	-	-	0.719265	0.00389169	0.711637	0.726892	0.720868	0.00388137	0.713261	0.728475	0.00160317	0.000410675	0.000798262	0.00240808	9.47154e-05	0.00374802
SCORE2 + ALP	Clinical biochemistry assay	Discovery + Replication	297432	8915	82.36	25.8498	-	-	-	-	-	-	0.718469	0.00253163	0.713507	0.723431	0.720542	0.00252519	0.715593	0.725491	0.00207269	0.000276845	0.00153008	0.00261529	7.05592e-14	4.88622e-12
SCORE2 + Albumin	Clinical biochemistry assay	Discovery	168462	5094	45.2063	2.5823	0.863097	0.0144057	0.839069	0.887813	1.61063e-24	8.92291e-23	0.717867	0.00333265	0.711335	0.724399	0.720726	0.00334025	0.71418	0.727273	0.00285981	0.000678043	0.00153087	0.00418875	2.46754e-05	0.000854386
SCORE2 + Albumin	Clinical biochemistry assay	Replication	128899	3822	45.2687	2.58642	-	-	-	-	-	-	0.719303	0.00389218	0.711674	0.726931	0.722872	0.00388357	0.71526	0.730484	0.00356948	0.000758166	0.0020835	0.00505546	2.50105e-06	0.000173198
SCORE2 + Albumin	Clinical biochemistry assay	Discovery + Replication	297361	8916	45.2333	2.58426	-	-	-	-	-	-	0.718494	0.00253142	0.713532	0.723455	0.721668	0.00253218	0.716705	0.726631	0.00317447	0.000500229	0.00219404	0.00415491	2.20926e-10	1.22393e-08
SCORE2 + GGT	Clinical biochemistry assay	Discovery	168480	5095	35.0669	39.984	1.08615	0.00834673	1.06853	1.10407	4.11219e-23	1.89846e-21	0.717992	0.00333113	0.711463	0.724521	0.72012	0.00331796	0.713617	0.726623	0.0021277	0.000428481	0.0012879	0.00296751	6.84566e-07	3.01537e-05
SCORE2 + GGT	Clinical biochemistry assay	Replication	128890	3820	34.6732	38.8931	-	-	-	-	-	-	0.719188	0.00389379	0.711557	0.72682	0.720877	0.0038806	0.713272	0.728483	0.00168903	0.00047981	0.000748624	0.00262945	0.000431199	0.0132714
SCORE2 + GGT	Clinical biochemistry assay	Discovery + Replication	297370	8915	34.8963	39.5153	-	-	-	-	-	-	0.718515	0.00253122	0.713554	0.723476	0.720458	0.00252183	0.715515	0.725401	0.00194252	0.000320247	0.00131485	0.00257019	1.31375e-09	6.06513e-08
SCORE2 + XS-VLDL-PL %	NMR spectroscopy	Discovery	168472	5096	29.1362	0.79647	1.13546	0.0144027	1.10386	1.16797	1.13796e-18	3.5024e-17	0.717895	0.00333175	0.711365	0.724425	0.72083	0.00333088	0.714302	0.727358	0.00293489	0.000584254	0.00178978	0.00408001	5.07848e-07	2.81348e-05
SCORE2 + XS-VLDL-PL %	NMR spectroscopy	Replication	128844	3823	29.1153	0.79016	-	-	-	-	-	-	0.719263	0.00389129	0.711636	0.72689	0.721206	0.00389006	0.713581	0.72883	0.00194298	0.00063982	0.000688952	0.003197	0.00239141	0.0389659
SCORE2 + XS-VLDL-PL %	NMR spectroscopy	Discovery + Replication	297316	8919	29.1271	0.793808	-	-	-	-	-	-	0.718492	0.00253079	0.713532	0.723452	0.720997	0.00252996	0.716038	0.725955	0.00250434	0.000426921	0.00166759	0.00334109	4.46265e-09	1.58106e-07
SCORE2 + Lp(a)	Clinical biochemistry assay	Discovery	163382	4939	49.1116	58.7993	1.11722	0.0133334	1.0884	1.1468	9.33928e-17	2.15582e-15	0.716779	0.00339607	0.710123	0.723435	0.719001	0.00338279	0.712371	0.725631	0.00222184	0.000538123	0.00116714	0.00327655	3.64538e-05	0.00109862
SCORE2 + Lp(a)	Clinical biochemistry assay	Replication	125288	3716	49.0478	58.5604	-	-	-	-	-	-	0.719711	0.00394837	0.711973	0.72745	0.722319	0.00393906	0.714599	0.73004	0.00260805	0.000624154	0.00138473	0.00383137	2.93396e-05	0.00135451
SCORE2 + Lp(a)	Clinical biochemistry assay	Discovery + Replication	288670	8655	49.0839	58.6956	-	-	-	-	-	-	0.718051	0.00257454	0.713005	0.723097	0.720436	0.00256626	0.715406	0.725466	0.00238501	0.000406842	0.00158762	0.00318241	4.56623e-09	1.58106e-07
SCORE2 + Omega-6 / Omega-3	NMR spectroscopy	Discovery	168517	5096	10.2055	14.7496	1.01776	0.00553026	1.00679	1.02885	0.00145454	0.00415369	0.717907	0.00333172	0.711376	0.724437	0.718094	0.00333141	0.711564	0.724623	0.000187197	5.36328e-05	8.20789e-05	0.000292315	0.000482387	0.00661727
SCORE2 + Omega-6 / Omega-3	NMR spectroscopy	Replication	128891	3822	10.0221	8.78906	-	-	-	-	-	-	0.719354	0.00389129	0.711727	0.726981	0.719697	0.00389015	0.712072	0.727321	0.000342877	7.11053e-05	0.000203513	0.000482241	1.4206e-06	0.000131168
SCORE2 + Omega-6 / Omega-3	NMR spectroscopy	Discovery + Replication	297408	8918	10.126	12.5201	-	-	-	-	-	-	0.718537	0.00253077	0.713577	0.723498	0.718762	0.00253038	0.713803	0.723722	0.000225025	3.87026e-05	0.000149169	0.00030088	6.09238e-09	1.8751e-07
SCORE2 + M-LDL-C %	NMR spectroscopy	Discovery	168463	5095	68.6698	1.3823	0.936317	0.0104543	0.917327	0.9557	3.09036e-10	2.76139e-09	0.717865	0.00333203	0.711334	0.724396	0.719099	0.00332772	0.712577	0.725621	0.00123371	0.000305645	0.000634655	0.00183276	5.42764e-05	0.00129072
SCORE2 + M-LDL-C %	NMR spectroscopy	Replication	128946	3823	68.6561	1.35042	-	-	-	-	-	-	0.719302	0.00389112	0.711676	0.726929	0.720679	0.00388785	0.713059	0.728299	0.00137652	0.00036693	0.000657352	0.00209569	0.000175812	0.00608747
SCORE2 + M-LDL-C %	NMR spectroscopy	Discovery + Replication	297409	8918	68.6638	1.36859	-	-	-	-	-	-	0.718492	0.00253086	0.713532	0.723453	0.719782	0.00252812	0.714827	0.724737	0.00128931	0.000235601	0.000827537	0.00175108	4.43939e-08	1.22971e-06
SCORE2 + L-LDL-CE %	NMR spectroscopy	Discovery	168463	5095	52.7053	1.10797	0.927567	0.00882916	0.911654	0.943758	1.64992e-17	4.15481e-16	0.717865	0.00333203	0.711334	0.724396	0.719577	0.00332808	0.713054	0.7261	0.00171182	0.000346181	0.00103331	0.00239032	7.62008e-07	3.01537e-05
SCORE2 + L-LDL-CE %	NMR spectroscopy	Replication	128946	3823	52.781	1.13603	-	-	-	-	-	-	0.719302	0.00389112	0.711676	0.726929	0.720243	0.00388911	0.712621	0.727866	0.000941171	0.000392477	0.00017193	0.00171041	0.0164836	0.16307
SCORE2 + L-LDL-CE %	NMR spectroscopy	Discovery + Replication	297409	8918	52.7381	1.12084	-	-	-	-	-	-	0.718492	0.00253086	0.713532	0.723453	0.71987	0.00252855	0.714914	0.724826	0.00137784	0.000260756	0.000866768	0.00188891	1.26379e-07	3.18246e-06
SCORE2 + S-LDL-C %	NMR spectroscopy	Discovery	168457	5095	63.5301	1.65603	0.925781	0.0120867	0.904107	0.947974	1.76637e-10	1.74745e-09	0.717985	0.00333145	0.711456	0.724515	0.719221	0.00333066	0.712693	0.725749	0.00123541	0.000355018	0.000539592	0.00193124	0.00050167	0.00661727
SCORE2 + S-LDL-C %	NMR spectroscopy	Replication	128917	3822	63.5049	1.60164	-	-	-	-	-	-	0.719277	0.00389192	0.711649	0.726905	0.720616	0.00389367	0.712985	0.728248	0.00133917	0.000420973	0.000514079	0.00216426	0.001467	0.0312585
SCORE2 + S-LDL-C %	NMR spectroscopy	Discovery + Replication	297374	8917	63.5192	1.63272	-	-	-	-	-	-	0.71855	0.00253084	0.71359	0.723511	0.719823	0.00253105	0.714863	0.724784	0.00127309	0.000272314	0.000739361	0.00180681	2.93851e-06	6.78306e-05
SCORE2 + S-HDL-CE	NMR spectroscopy	Discovery	168408	5095	0.332542	0.0435053	0.874764	0.0143279	0.85054	0.899677	9.76779e-21	3.86525e-19	0.717869	0.00333239	0.711338	0.7244	0.720385	0.00334384	0.713831	0.726939	0.00251588	0.000624378	0.00129212	0.00373964	5.59155e-05	0.00129072
SCORE2 + S-HDL-CE	NMR spectroscopy	Replication	128823	3820	0.33648	0.0450286	-	-	-	-	-	-	0.719249	0.003893	0.711619	0.726879	0.72097	0.00390002	0.713326	0.728614	0.00172049	0.000730485	0.000288762	0.00315221	0.0185095	0.176797
SCORE2 + S-HDL-CE	NMR spectroscopy	Discovery + Replication	297231	8915	0.334249	0.044215	-	-	-	-	-	-	0.718472	0.00253152	0.713511	0.723434	0.720647	0.00253841	0.715672	0.725623	0.00217498	0.000476203	0.00124164	0.00310832	4.93937e-06	0.000105247
SCORE2 + DHA	NMR spectroscopy	Discovery	168517	5096	0.237853	0.083611	0.899675	0.0147209	0.874088	0.926011	6.88446e-13	1.12176e-11	0.717907	0.00333172	0.711376	0.724437	0.719589	0.00333244	0.713058	0.726121	0.00168289	0.000505701	0.00069173	0.00267404	0.000875264	0.010102
SCORE2 + DHA	NMR spectroscopy	Replication	128910	3823	0.241601	0.0850515	-	-	-	-	-	-	0.719286	0.00389121	0.71166	0.726913	0.721053	0.00388914	0.71343	0.728675	0.00176629	0.000578553	0.000632349	0.00290024	0.00226606	0.0389659
SCORE2 + DHA	NMR spectroscopy	Discovery + Replication	297427	8919	0.239477	0.0842587	-	-	-	-	-	-	0.718509	0.00253075	0.713549	0.723469	0.720232	0.00253047	0.715272	0.725191	0.00172287	0.000380525	0.000977051	0.00246868	5.96565e-06	0.000118035
SCORE2 + DHA %	NMR spectroscopy	Discovery	168463	5095	1.98706	0.667643	0.911131	0.0146306	0.885375	0.937636	2.00095e-10	1.91125e-09	0.717865	0.00333203	0.711334	0.724396	0.719233	0.00332761	0.712711	0.725755	0.00136771	0.00044912	0.000487448	0.00224797	0.00232445	0.0207701
SCORE2 + DHA %	NMR spectroscopy	Replication	128793	3821	1.994	0.676894	-	-	-	-	-	-	0.719309	0.00389217	0.71168	0.726937	0.721019	0.00387902	0.713416	0.728621	0.00170962	0.00050291	0.000723938	0.00269531	0.000675188	0.0170025
SCORE2 + DHA %	NMR spectroscopy	Discovery + Replication	297256	8916	1.99006	0.671675	-	-	-	-	-	-	0.718494	0.00253116	0.713533	0.723455	0.720005	0.0025256	0.715055	0.724955	0.00151042	0.000335231	0.000853378	0.00216746	6.61841e-06	0.00012222
SCORE2 + Unsaturation	NMR spectroscopy	Discovery	168410	5092	1.35943	0.0776433	0.90517	0.0140783	0.880536	0.930495	1.47341e-12	2.04067e-11	0.717744	0.00333373	0.71121	0.724278	0.719493	0.00332435	0.712977	0.726008	0.00174903	0.000465213	0.000837229	0.00266083	0.000170163	0.00335573
SCORE2 + Unsaturation	NMR spectroscopy	Replication	128946	3823	1.35974	0.0787037	-	-	-	-	-	-	0.719302	0.00389112	0.711676	0.726929	0.720635	0.00388217	0.713026	0.728244	0.00133293	0.000528982	0.000296143	0.00236971	0.0117421	0.135524
SCORE2 + Unsaturation	NMR spectroscopy	Discovery + Replication	297356	8915	1.35957	0.0781049	-	-	-	-	-	-	0.718423	0.0025316	0.713461	0.723385	0.719984	0.00252513	0.715034	0.724933	0.0015606	0.000347701	0.000879121	0.00224208	7.17782e-06	0.000124266
SCORE2 + L-LDL-C %	NMR spectroscopy	Discovery	168463	5095	71.4583	1.48972	0.941188	0.00991392	0.923076	0.959655	9.72261e-10	8.41613e-09	0.717865	0.00333203	0.711334	0.724396	0.719026	0.003328	0.712503	0.725549	0.0011607	0.000282448	0.000607115	0.00171429	3.96615e-05	0.00109862
SCORE2 + L-LDL-C %	NMR spectroscopy	Replication	128946	3823	71.5034	1.48979	-	-	-	-	-	-	0.719302	0.00389112	0.711676	0.726929	0.719953	0.00388757	0.712333	0.727572	0.000650305	0.000328014	7.40985e-06	0.0012932	0.0474173	0.332406
SCORE2 + L-LDL-C %	NMR spectroscopy	Discovery + Replication	297409	8918	71.4778	1.48991	-	-	-	-	-	-	0.718492	0.00253086	0.713532	0.723453	0.719434	0.00252809	0.714479	0.724389	0.000942048	0.000214013	0.000522591	0.00136151	1.07342e-05	0.000174905
SCORE2 + Omega-3 %	NMR spectroscopy	Discovery	168463	5095	4.30713	1.53535	0.887963	0.0151175	0.862039	0.914667	3.83775e-15	8.17736e-14	0.717865	0.00333203	0.711334	0.724396	0.719894	0.00332884	0.713369	0.726418	0.00202844	0.000563414	0.000924171	0.00313271	0.000317888	0.0051797
SCORE2 + Omega-3 %	NMR spectroscopy	Replication	128829	3821	4.31614	1.51223	-	-	-	-	-	-	0.719325	0.00389209	0.711696	0.726953	0.720924	0.0038867	0.713306	0.728541	0.00159892	0.000646512	0.000331784	0.00286606	0.0133926	0.140679
SCORE2 + Omega-3 %	NMR spectroscopy	Discovery + Replication	297292	8916	4.31103	1.52538	-	-	-	-	-	-	0.718501	0.00253114	0.71354	0.723462	0.720346	0.00252824	0.715391	0.725302	0.00184531	0.000427075	0.00100826	0.00268236	1.55463e-05	0.00023924
SCORE2 + GlycA	NMR spectroscopy	Discovery	168456	5096	0.802226	0.112031	1.10257	0.0138713	1.073	1.13296	1.93318e-12	2.54996e-11	0.717874	0.003332	0.711344	0.724405	0.719696	0.0033192	0.71319	0.726201	0.00182133	0.000473804	0.000892694	0.00274997	0.000121014	0.00257852
SCORE2 + GlycA	NMR spectroscopy	Replication	128736	3820	0.810239	0.116179	-	-	-	-	-	-	0.719368	0.00389276	0.711738	0.726997	0.720358	0.00388145	0.712751	0.727966	0.000990526	0.000500933	8.71456e-06	0.00197234	0.0480009	0.332406
SCORE2 + GlycA	NMR spectroscopy	Discovery + Replication	297192	8916	0.805697	0.113916	-	-	-	-	-	-	0.718525	0.00253131	0.713564	0.723486	0.71996	0.00252282	0.715015	0.724905	0.00143499	0.00033424	0.000779891	0.00209009	1.76042e-05	0.000256651
SCORE2 + M-LDL-TG %	NMR spectroscopy	Discovery	168463	5095	5.18889	1.33602	1.06023	0.011509	1.03658	1.08442	3.73876e-07	2.11354e-06	0.717865	0.00333203	0.711334	0.724396	0.718812	0.00332825	0.712289	0.725335	0.000946957	0.000282314	0.000393632	0.00150028	0.000795745	0.00983168
SCORE2 + M-LDL-TG %	NMR spectroscopy	Replication	128946	3823	5.21052	1.33072	-	-	-	-	-	-	0.719302	0.00389112	0.711676	0.726929	0.720197	0.00388518	0.712583	0.727812	0.000895169	0.000338675	0.000231379	0.00155896	0.00821382	0.108344
SCORE2 + M-LDL-TG %	NMR spectroscopy	Discovery + Replication	297409	8918	5.19827	1.33376	-	-	-	-	-	-	0.718492	0.00253086	0.713532	0.723453	0.719415	0.00252759	0.714461	0.724369	0.00092225	0.000216751	0.000497426	0.00134707	2.09159e-05	0.000289686
SCORE2 + L-LDL-TG %	NMR spectroscopy	Discovery	168463	5095	6.02579	1.48667	1.06301	0.0114833	1.03935	1.0872	1.03344e-07	6.26793e-07	0.717865	0.00333203	0.711334	0.724396	0.718965	0.00332756	0.712444	0.725487	0.00110034	0.00029804	0.000516189	0.00168448	0.000222577	0.00385336
SCORE2 + L-LDL-TG %	NMR spectroscopy	Replication	128946	3823	6.03422	1.50063	-	-	-	-	-	-	0.719302	0.00389112	0.711676	0.726929	0.720042	0.00388553	0.712426	0.727657	0.000739449	0.000343582	6.60399e-05	0.00141286	0.0313837	0.24148
SCORE2 + L-LDL-TG %	NMR spectroscopy	Discovery + Replication	297409	8918	6.02945	1.49274	-	-	-	-	-	-	0.718492	0.00253086	0.713532	0.723453	0.719434	0.00252737	0.71448	0.724388	0.000941659	0.000224296	0.000502047	0.00138127	2.68942e-05	0.000354747
SCORE2 + S-HDL-C	NMR spectroscopy	Discovery	168350	5092	0.448917	0.0556913	0.879612	0.0143945	0.855142	0.904781	5.03988e-19	1.74506e-17	0.717857	0.00333346	0.711324	0.72439	0.720107	0.00334749	0.713546	0.726668	0.00224962	0.000600995	0.00107169	0.00342755	0.000181718	0.00335573
SCORE2 + S-HDL-C	NMR spectroscopy	Replication	128823	3820	0.454418	0.0573924	-	-	-	-	-	-	0.719249	0.003893	0.711619	0.726879	0.720726	0.00390391	0.713074	0.728377	0.00147662	0.000701092	0.000102502	0.00285073	0.0351898	0.263448
SCORE2 + S-HDL-C	NMR spectroscopy	Discovery + Replication	297173	8912	0.451302	0.0565007	-	-	-	-	-	-	0.718466	0.00253199	0.713503	0.723428	0.720385	0.0025411	0.715404	0.725365	0.00191933	0.000458705	0.00102029	0.00281838	2.8611e-05	0.000360239
SCORE2 + His	NMR spectroscopy	Discovery	168235	5086	0.0655705	0.0101925	0.910176	0.0162442	0.881654	0.939621	6.87822e-09	5.14937e-08	0.717913	0.00333538	0.711376	0.72445	0.719112	0.00332819	0.712589	0.725635	0.00119894	0.000380813	0.000452563	0.00194532	0.00164179	0.0156819
SCORE2 + His	NMR spectroscopy	Replication	128881	3818	0.0663141	0.00964057	-	-	-	-	-	-	0.719434	0.00389244	0.711805	0.727064	0.720581	0.00389385	0.712949	0.728213	0.0011467	0.000465247	0.000234832	0.00205857	0.0137124	0.140679
SCORE2 + His	NMR spectroscopy	Discovery + Replication	297116	8904	0.0658931	0.00996362	-	-	-	-	-	-	0.718576	0.00253268	0.713612	0.72354	0.719768	0.00252995	0.714809	0.724726	0.00119181	0.000293827	0.000615917	0.0017677	4.98875e-05	0.000600818
SCORE2 + S-HDL-P	NMR spectroscopy	Discovery	168408	5095	0.00977399	0.00119674	0.88455	0.014399	0.859936	0.909869	1.5991e-17	4.15481e-16	0.717869	0.00333239	0.711338	0.7244	0.719901	0.00334648	0.713342	0.72646	0.00203174	0.000575546	0.000903691	0.00315979	0.000415386	0.00605589
SCORE2 + S-HDL-P	NMR spectroscopy	Replication	128793	3820	0.00989037	0.0012344	-	-	-	-	-	-	0.719256	0.00389304	0.711626	0.726886	0.720528	0.00390531	0.712873	0.728182	0.00127167	0.00066936	-4.02507e-05	0.00258359	0.0574553	0.367354
SCORE2 + S-HDL-P	NMR spectroscopy	Discovery + Replication	297201	8915	0.00982442	0.00121457	-	-	-	-	-	-	0.718475	0.00253154	0.713513	0.723437	0.720179	0.00254107	0.715198	0.725159	0.001704	0.00043896	0.000843659	0.00256435	0.000103637	0.00119614
SCORE2 + Omega-3	NMR spectroscopy	Discovery	168517	5096	0.527332	0.221223	0.896733	0.0147325	0.871209	0.923003	1.37786e-13	2.38542e-12	0.717907	0.00333172	0.711376	0.724437	0.719642	0.00333354	0.713109	0.726176	0.00173571	0.000518558	0.000719358	0.00275207	0.000816349	0.00983168
SCORE2 + Omega-3	NMR spectroscopy	Replication	128946	3823	0.535744	0.222297	-	-	-	-	-	-	0.719302	0.00389112	0.711676	0.726929	0.720459	0.00389619	0.712823	0.728096	0.00115724	0.000597293	-1.3429e-05	0.00232792	0.0526866	0.355956
SCORE2 + Omega-3	NMR spectroscopy	Discovery + Replication	297463	8919	0.530978	0.221728	-	-	-	-	-	-	0.718516	0.00253073	0.713556	0.723476	0.720008	0.00253287	0.715044	0.724972	0.00149243	0.000391545	0.000725016	0.00225984	0.000138045	0.00152953
SCORE2 + PUFA %	NMR spectroscopy	Discovery	168463	5095	42.5301	3.58265	0.944778	0.0133336	0.920408	0.969794	2.04163e-05	7.96524e-05	0.717865	0.00333203	0.711334	0.724396	0.718597	0.00332557	0.712079	0.725115	0.000732103	0.000273953	0.000195164	0.00126904	0.00753189	0.046363
SCORE2 + PUFA %	NMR spectroscopy	Replication	128829	3821	42.3879	3.65018	-	-	-	-	-	-	0.719325	0.00389209	0.711696	0.726953	0.720142	0.00388285	0.712532	0.727752	0.000817164	0.000304118	0.000221103	0.00141322	0.00720984	0.0998563
SCORE2 + PUFA %	NMR spectroscopy	Discovery + Replication	297292	8916	42.4685	3.61275	-	-	-	-	-	-	0.718501	0.00253114	0.71354	0.723462	0.719263	0.00252584	0.714312	0.724214	0.000761822	0.00020042	0.000369006	0.00115464	0.000144041	0.00153459
SCORE2 + PUFA / MUFA	NMR spectroscopy	Discovery	168517	5096	1.84708	0.331277	0.934251	0.0145427	0.907997	0.961263	2.91653e-06	1.39289e-05	0.717907	0.00333172	0.711376	0.724437	0.718744	0.00332432	0.712229	0.72526	0.000837695	0.000302944	0.000243936	0.00143145	0.0056891	0.0404072
SCORE2 + PUFA / MUFA	NMR spectroscopy	Replication	128891	3822	1.83239	0.33319	-	-	-	-	-	-	0.719354	0.00389129	0.711727	0.726981	0.720236	0.00388133	0.712629	0.727843	0.000882025	0.000349564	0.000196893	0.00156716	0.0116287	0.135524
SCORE2 + PUFA / MUFA	NMR spectroscopy	Discovery + Replication	297408	8918	1.84072	0.332186	-	-	-	-	-	-	0.718537	0.00253077	0.713577	0.723498	0.719387	0.00252483	0.714438	0.724335	0.000849426	0.000228928	0.000400734	0.00129812	0.000206898	0.00212262
SCORE2 + MUFA %	NMR spectroscopy	Discovery	168463	5095	23.4635	2.52582	1.06735	0.0140103	1.03844	1.09706	3.28866e-06	1.544e-05	0.717865	0.00333203	0.711334	0.724396	0.718674	0.00332584	0.712155	0.725193	0.000808907	0.000305337	0.000210457	0.00140736	0.00806765	0.0485813
SCORE2 + MUFA %	NMR spectroscopy	Replication	128829	3821	23.5863	2.58476	-	-	-	-	-	-	0.719325	0.00389209	0.711696	0.726953	0.720203	0.0038838	0.712591	0.727815	0.000878119	0.000344078	0.000203739	0.0015525	0.0107078	0.134821
SCORE2 + MUFA %	NMR spectroscopy	Discovery + Replication	297292	8916	23.5167	2.55225	-	-	-	-	-	-	0.718501	0.00253114	0.71354	0.723462	0.719329	0.00252621	0.714378	0.72428	0.000827735	0.000225806	0.000385162	0.00127031	0.000246679	0.00244036
SCORE2 + IDL-CE %	NMR spectroscopy	Discovery	168276	5093	50.4293	2.11583	0.926356	0.013139	0.902805	0.950521	5.81026e-09	4.47067e-08	0.717838	0.00333313	0.711306	0.724371	0.719167	0.00333363	0.712633	0.7257	0.00132818	0.000371528	0.000599998	0.00205636	0.000350347	0.00539146
SCORE2 + IDL-CE %	NMR spectroscopy	Replication	128883	3822	50.4516	2.07244	-	-	-	-	-	-	0.719244	0.00389166	0.711616	0.726871	0.71981	0.00389108	0.712184	0.727437	0.000566178	0.000419833	-0.000256679	0.00138904	0.177472	0.733727
SCORE2 + IDL-CE %	NMR spectroscopy	Discovery + Replication	297159	8915	50.439	2.09714	-	-	-	-	-	-	0.718451	0.00253149	0.71349	0.723413	0.719457	0.00253149	0.714495	0.724419	0.00100565	0.000276857	0.000463018	0.00154828	0.000280826	0.00259296
SCORE2 + XL-HDL-CE %	NMR spectroscopy	Discovery	168270	5088	35.1851	2.96495	0.9338	0.0127138	0.910819	0.957362	7.15287e-08	4.60778e-07	0.717557	0.00333541	0.71102	0.724094	0.718626	0.00333596	0.712088	0.725164	0.00106894	0.000326623	0.000428771	0.00170911	0.00106524	0.0118028
SCORE2 + XL-HDL-CE %	NMR spectroscopy	Replication	128797	3821	35.2942	3.31746	-	-	-	-	-	-	0.719343	0.00389214	0.711715	0.726972	0.719991	0.00388861	0.712369	0.727612	0.000647388	0.000363473	-6.50058e-05	0.00135978	0.0748932	0.423376
SCORE2 + XL-HDL-CE %	NMR spectroscopy	Discovery + Replication	297067	8909	35.2324	3.12314	-	-	-	-	-	-	0.718333	0.00253263	0.713369	0.723297	0.71921	0.00253173	0.714248	0.724172	0.000877046	0.000241237	0.00040423	0.00134986	0.000277313	0.00259296
SCORE2 + AST	Clinical biochemistry assay	Discovery	167869	5071	25.722	10.8518	1.03216	0.00761376	1.01687	1.04768	3.21292e-05	0.000118664	0.718121	0.00334057	0.711574	0.724669	0.718645	0.00333669	0.712105	0.725184	0.000523451	0.00016099	0.000207915	0.000838986	0.00114822	0.012233
SCORE2 + AST	Clinical biochemistry assay	Replication	128461	3815	25.6492	10.5998	-	-	-	-	-	-	0.719362	0.00389722	0.711723	0.727	0.719667	0.00389334	0.712036	0.727298	0.000305375	0.000176892	-4.1327e-05	0.000652078	0.084287	0.44899
SCORE2 + AST	Clinical biochemistry assay	Discovery + Replication	296330	8886	25.6905	10.7433	-	-	-	-	-	-	0.718664	0.00253629	0.713693	0.723635	0.719094	0.00253354	0.714129	0.72406	0.000430192	0.000119782	0.000195424	0.00066496	0.000328823	0.00293819
SCORE2 + HbA1c	Clinical biochemistry assay	Discovery	160836	4861	34.8225	4.48245	1.05169	0.0110289	1.0292	1.07467	4.88048e-06	2.18047e-05	0.717876	0.00341058	0.711191	0.724561	0.718424	0.00341167	0.711738	0.725111	0.000548479	0.00024336	7.15025e-05	0.00102545	0.0242101	0.101609
SCORE2 + HbA1c	Clinical biochemistry assay	Replication	122863	3652	34.7973	4.37143	-	-	-	-	-	-	0.720749	0.00397703	0.712954	0.728544	0.721539	0.0039721	0.713754	0.729324	0.000789822	0.000287884	0.000225581	0.00135406	0.00607794	0.0886099
SCORE2 + HbA1c	Clinical biochemistry assay	Discovery + Replication	283699	8513	34.8116	4.43472	-	-	-	-	-	-	0.719121	0.00258888	0.714047	0.724195	0.71977	0.00258804	0.714697	0.724842	0.000648685	0.000183967	0.000288116	0.00100925	0.000421745	0.00365073
SCORE2 + Acetate	NMR spectroscopy	Discovery	167159	5048	0.0179183	0.0334	1.0471	0.00655602	1.03373	1.06064	2.22265e-12	2.79852e-11	0.718051	0.00334637	0.711493	0.72461	0.718876	0.00334843	0.712313	0.725439	0.000824513	0.000299279	0.000237936	0.00141109	0.00586932	0.040645
SCORE2 + Acetate	NMR spectroscopy	Replication	127394	3766	0.0196535	0.0400323	-	-	-	-	-	-	0.719147	0.00391917	0.711465	0.726828	0.719849	0.00391705	0.712171	0.727526	0.000702051	0.000323542	6.79197e-05	0.00133618	0.0300153	0.241321
SCORE2 + Acetate	NMR spectroscopy	Discovery + Replication	294553	8814	0.0186688	0.0364271	-	-	-	-	-	-	0.718533	0.00254489	0.713545	0.72352	0.719305	0.00254509	0.714317	0.724293	0.000772339	0.000220515	0.000340138	0.00120454	0.000461019	0.00375595
SCORE2 + M-HDL-PL %	NMR spectroscopy	Discovery	168466	5095	46.9693	1.19383	1.07106	0.0137803	1.04252	1.10038	6.30154e-07	3.4226e-06	0.717874	0.0033323	0.711343	0.724405	0.718667	0.00333223	0.712136	0.725198	0.000793067	0.000320947	0.000164023	0.00142211	0.0134727	0.0643438
SCORE2 + M-HDL-PL %	NMR spectroscopy	Replication	128893	3821	46.9267	1.2815	-	-	-	-	-	-	0.71924	0.00389272	0.71161	0.72687	0.720139	0.00388688	0.712521	0.727758	0.00089948	0.000362474	0.000189043	0.00160992	0.0130831	0.140679
SCORE2 + M-HDL-PL %	NMR spectroscopy	Discovery + Replication	297359	8916	46.9508	1.23278	-	-	-	-	-	-	0.718471	0.00253142	0.713509	0.723432	0.719307	0.00252971	0.714349	0.724265	0.000836359	0.000238328	0.000369244	0.00130347	0.000449335	0.00375595
SCORE2 + Phe	NMR spectroscopy	Discovery	168072	5083	0.04689	0.0108069	1.02916	0.0105267	1.00815	1.05062	0.0063208	0.0159169	0.717838	0.00333602	0.711299	0.724376	0.718053	0.00333715	0.711512	0.724593	0.000214858	0.000133957	-4.76941e-05	0.00047741	0.108731	0.315913
SCORE2 + Phe	NMR spectroscopy	Replication	128877	3817	0.0477325	0.0103395	-	-	-	-	-	-	0.719086	0.00389414	0.711454	0.726719	0.71963	0.00389312	0.711999	0.72726	0.000543503	0.000158929	0.000232007	0.000854999	0.000626734	0.0170025
SCORE2 + Phe	NMR spectroscopy	Discovery + Replication	296949	8900	0.0472556	0.0106148	-	-	-	-	-	-	0.718384	0.00253345	0.713418	0.723349	0.718732	0.00253367	0.713766	0.723698	0.000348349	0.000102746	0.000146971	0.000549727	0.000697926	0.00552359
SCORE2 + HDL-P	NMR spectroscopy	Discovery	168244	5089	0.0154073	0.00227926	0.887475	0.0155912	0.860766	0.915013	1.91007e-14	3.7792e-13	0.71778	0.00333507	0.711243	0.724317	0.719431	0.00334543	0.712874	0.725988	0.0016509	0.000537528	0.000597365	0.00270444	0.00213141	0.01968
SCORE2 + HDL-P	NMR spectroscopy	Replication	128793	3820	0.0156323	0.00233992	-	-	-	-	-	-	0.719256	0.00389304	0.711626	0.726886	0.720185	0.00390638	0.712529	0.727841	0.000929058	0.00061527	-0.000276848	0.00213496	0.131043	0.650705
SCORE2 + HDL-P	NMR spectroscopy	Discovery + Replication	297037	8909	0.0155048	0.00230845	-	-	-	-	-	-	0.718425	0.0025327	0.713461	0.723389	0.719776	0.00254099	0.714796	0.724757	0.00135162	0.000406058	0.000555765	0.00214748	0.000872692	0.00636147
SCORE2 + S-HDL-CE %	NMR spectroscopy	Discovery	168307	5091	28.5578	1.82662	0.942975	0.0134367	0.918465	0.968138	1.2436e-05	5.14146e-05	0.717809	0.00333357	0.711275	0.724342	0.71852	0.00333115	0.711991	0.725048	0.000710914	0.000284072	0.000154143	0.00126768	0.012329	0.0622128
SCORE2 + S-HDL-CE %	NMR spectroscopy	Replication	128823	3820	28.5553	1.88242	-	-	-	-	-	-	0.719249	0.003893	0.711619	0.726879	0.719959	0.00388141	0.712351	0.727566	0.000709253	0.000327805	6.67666e-05	0.00135174	0.0304919	0.241321
SCORE2 + S-HDL-CE %	NMR spectroscopy	Discovery + Replication	297130	8911	28.5567	1.85101	-	-	-	-	-	-	0.718438	0.00253204	0.713475	0.723401	0.719146	0.00252771	0.714192	0.724101	0.000708597	0.000212213	0.000292667	0.00112453	0.000840563	0.00636147
SCORE2 + Urate	Clinical biochemistry assay	Discovery	168361	5092	301.936	77.9168	1.05262	0.0161507	1.01982	1.08647	0.00149668	0.00423042	0.717761	0.00333365	0.711227	0.724295	0.718139	0.00332897	0.711614	0.724663	0.000377428	0.000218923	-5.16532e-05	0.000806509	0.0847039	0.268457
SCORE2 + Urate	Clinical biochemistry assay	Replication	128848	3819	301.634	77.9998	-	-	-	-	-	-	0.719408	0.00389144	0.711781	0.727035	0.720167	0.00388413	0.712554	0.727779	0.000758726	0.000244587	0.000279344	0.00123811	0.00192173	0.0380229
SCORE2 + Urate	Clinical biochemistry assay	Discovery + Replication	297209	8911	301.805	77.9528	-	-	-	-	-	-	0.718479	0.00253164	0.713517	0.723441	0.719023	0.00252756	0.71407	0.723977	0.000544304	0.000163232	0.000224376	0.000864232	0.000854367	0.00636147
SCORE2 + Vitamin D	Clinical biochemistry assay	Discovery	160558	4774	48.6078	21.0354	0.904291	0.0151586	0.87782	0.931561	3.20692e-11	3.55327e-10	0.718991	0.00343555	0.712258	0.725725	0.720332	0.0034427	0.713585	0.72708	0.00134086	0.000483077	0.000394048	0.00228768	0.00550883	0.0401565
SCORE2 + Vitamin D	Clinical biochemistry assay	Replication	122725	3555	48.5166	21.1703	-	-	-	-	-	-	0.718807	0.00402177	0.710924	0.726689	0.719851	0.00400624	0.711999	0.727703	0.00104371	0.000563449	-6.06249e-05	0.00214805	0.063973	0.385229
SCORE2 + Vitamin D	Clinical biochemistry assay	Discovery + Replication	283283	8329	48.5683	21.094	-	-	-	-	-	-	0.718925	0.00261219	0.713805	0.724045	0.720136	0.00261103	0.715018	0.725253	0.00121107	0.000369441	0.00048698	0.00193516	0.00104502	0.00742231
SCORE2 + XS-VLDL-PL	NMR spectroscopy	Discovery	168517	5096	0.107948	0.0259988	1.07229	0.0138579	1.04356	1.10182	4.73197e-07	2.62151e-06	0.717907	0.00333172	0.711376	0.724437	0.718883	0.00332629	0.712364	0.725403	0.000976752	0.000310145	0.000368879	0.00158463	0.00163639	0.0156819
SCORE2 + XS-VLDL-PL	NMR spectroscopy	Replication	128946	3823	0.108539	0.0264139	-	-	-	-	-	-	0.719302	0.00389112	0.711676	0.726929	0.719782	0.00387961	0.712178	0.727386	0.000479443	0.00034929	-0.000205153	0.00116404	0.16987	0.726515
SCORE2 + XS-VLDL-PL	NMR spectroscopy	Discovery + Replication	297463	8919	0.108204	0.0261812	-	-	-	-	-	-	0.718516	0.00253073	0.713556	0.723476	0.719272	0.00252514	0.714323	0.724221	0.000756504	0.000231816	0.000302154	0.00121085	0.00110089	0.00762365
SCORE2 + IDL-C %	NMR spectroscopy	Discovery	168276	5093	68.2731	2.51005	0.939128	0.0127788	0.915899	0.962947	8.89394e-07	4.56226e-06	0.717838	0.00333313	0.711306	0.724371	0.718813	0.00333258	0.712281	0.725345	0.000974669	0.000307834	0.000371324	0.00157801	0.00154438	0.0156819
SCORE2 + IDL-C %	NMR spectroscopy	Replication	128883	3822	68.2683	2.48698	-	-	-	-	-	-	0.719244	0.00389166	0.711616	0.726871	0.719676	0.0038904	0.71205	0.727301	0.000431556	0.000347788	-0.000250096	0.00111321	0.214658	0.748642
SCORE2 + IDL-C %	NMR spectroscopy	Discovery + Replication	297159	8915	68.271	2.50007	-	-	-	-	-	-	0.718451	0.00253149	0.71349	0.723413	0.719195	0.00253087	0.714235	0.724156	0.00074404	0.00022998	0.000293288	0.00119479	0.0012154	0.00821134
SCORE2 + Total P	NMR spectroscopy	Discovery	167685	5066	0.0171248	0.00234418	0.895411	0.0154224	0.86875	0.92289	7.88756e-13	1.21381e-11	0.717863	0.00333937	0.711318	0.724408	0.71933	0.00334965	0.712765	0.725896	0.00146758	0.00050102	0.000485599	0.00244956	0.00339853	0.027688
SCORE2 + Total P	NMR spectroscopy	Replication	128566	3816	0.0173625	0.0023997	-	-	-	-	-	-	0.718976	0.00389556	0.711341	0.726611	0.719835	0.00390924	0.712173	0.727497	0.0008589	0.000575244	-0.000268557	0.00198636	0.13541	0.650705
SCORE2 + Total P	NMR spectroscopy	Discovery + Replication	296251	8882	0.0172279	0.00237136	-	-	-	-	-	-	0.718352	0.0025353	0.713383	0.723321	0.719564	0.00254368	0.714578	0.72455	0.00121205	0.000379599	0.000468052	0.00195605	0.00140812	0.00928688
SCORE2 + S-HDL-L	NMR spectroscopy	Discovery	168307	5091	1.16586	0.146149	0.895907	0.0144866	0.870827	0.921709	3.25885e-14	6.018e-13	0.717809	0.00333357	0.711275	0.724342	0.719352	0.00334753	0.712791	0.725913	0.00154343	0.000521856	0.000520607	0.00256624	0.00310074	0.0265269
SCORE2 + S-HDL-L	NMR spectroscopy	Replication	128823	3820	1.17976	0.150166	-	-	-	-	-	-	0.719249	0.003893	0.711619	0.726879	0.720106	0.00390666	0.712449	0.727763	0.000856895	0.000599056	-0.000317234	0.00203102	0.1526	0.670955
SCORE2 + S-HDL-L	NMR spectroscopy	Discovery + Replication	297130	8911	1.17188	0.148064	-	-	-	-	-	-	0.718438	0.00253204	0.713475	0.723401	0.719694	0.00254192	0.714712	0.724676	0.00125626	0.000395268	0.000481547	0.00203097	0.00148169	0.00954485
SCORE2 + L-LDL-TG	NMR spectroscopy	Discovery	168463	5095	0.0981351	0.025646	1.05082	0.0129265	1.02454	1.07779	0.00012551	0.000434577	0.717865	0.00333203	0.711334	0.724396	0.718572	0.00332451	0.712056	0.725088	0.000706666	0.000245965	0.000224584	0.00118875	0.00406545	0.0321751
SCORE2 + L-LDL-TG	NMR spectroscopy	Replication	128946	3823	0.0995003	0.0262781	-	-	-	-	-	-	0.719302	0.00389112	0.711676	0.726929	0.719712	0.00388147	0.712105	0.72732	0.000410256	0.000274225	-0.000127215	0.000947726	0.134639	0.650705
SCORE2 + L-LDL-TG	NMR spectroscopy	Discovery + Replication	297409	8918	0.098727	0.0259307	-	-	-	-	-	-	0.718492	0.00253086	0.713532	0.723453	0.719055	0.00252507	0.714106	0.724004	0.000562499	0.000178064	0.0002135	0.000911497	0.00158328	0.00974595
SCORE2 + M-HDL-CE %	NMR spectroscopy	Discovery	168466	5095	39.4035	2.53582	0.941396	0.0133839	0.917022	0.966417	6.41382e-06	2.82005e-05	0.717874	0.0033323	0.711343	0.724405	0.718614	0.00333041	0.712086	0.725141	0.000739692	0.000295651	0.000160225	0.00131916	0.0123527	0.0622128
SCORE2 + M-HDL-CE %	NMR spectroscopy	Replication	128893	3821	39.3984	2.68479	-	-	-	-	-	-	0.71924	0.00389272	0.71161	0.72687	0.71986	0.00388383	0.712248	0.727472	0.000619981	0.000323487	-1.40415e-05	0.001254	0.0552942	0.364678
SCORE2 + M-HDL-CE %	NMR spectroscopy	Discovery + Replication	297359	8916	39.4013	2.60144	-	-	-	-	-	-	0.718471	0.00253142	0.713509	0.723432	0.719148	0.00252808	0.714193	0.724103	0.000677661	0.000214095	0.000258042	0.00109728	0.00154961	0.00974595
SCORE2 + IDL-TG	NMR spectroscopy	Discovery	168343	5095	0.100663	0.0263079	1.05662	0.0130716	1.0299	1.08405	2.51231e-05	9.58376e-05	0.717869	0.003332	0.711339	0.7244	0.718669	0.00332479	0.712153	0.725186	0.000799928	0.000271005	0.000268767	0.00133109	0.00316025	0.0265269
SCORE2 + IDL-TG	NMR spectroscopy	Replication	128946	3823	0.101874	0.0270843	-	-	-	-	-	-	0.719302	0.00389112	0.711676	0.726929	0.719711	0.00388152	0.712103	0.727319	0.000408744	0.000299491	-0.000178247	0.000995736	0.172317	0.726515
SCORE2 + IDL-TG	NMR spectroscopy	Discovery + Replication	297289	8918	0.101188	0.0266542	-	-	-	-	-	-	0.718494	0.00253085	0.713534	0.723455	0.719108	0.00252522	0.714159	0.724057	0.000613618	0.000195049	0.00023133	0.000995907	0.00165535	0.00996809
SCORE2 + M-HDL-C %	NMR spectroscopy	Discovery	168466	5095	47.8075	2.89317	0.935941	0.0138092	0.910949	0.961619	1.63387e-06	8.08184e-06	0.717874	0.0033323	0.711343	0.724405	0.71869	0.00333066	0.712162	0.725218	0.000815647	0.00031542	0.000197435	0.00143386	0.00971225	0.0540426
SCORE2 + M-HDL-C %	NMR spectroscopy	Replication	128893	3821	47.84	3.04265	-	-	-	-	-	-	0.71924	0.00389272	0.71161	0.72687	0.719852	0.0038848	0.712238	0.727466	0.000611874	0.000348147	-7.04821e-05	0.00129423	0.0788301	0.435704
SCORE2 + M-HDL-C %	NMR spectroscopy	Discovery + Replication	297359	8916	47.8216	2.95893	-	-	-	-	-	-	0.718471	0.00253142	0.713509	0.723432	0.719192	0.00252847	0.714237	0.724148	0.000721794	0.000230121	0.000270764	0.00117282	0.00170931	0.010074
SCORE2 + M-HDL-CE	NMR spectroscopy	Discovery	168466	5095	0.414428	0.0959953	0.895006	0.0161123	0.867184	0.923721	5.80135e-12	6.98684e-11	0.717874	0.0033323	0.711343	0.724405	0.71927	0.00333797	0.712728	0.725813	0.0013962	0.000492105	0.000431693	0.00236071	0.00455108	0.035018
SCORE2 + M-HDL-CE	NMR spectroscopy	Replication	128893	3821	0.421244	0.100411	-	-	-	-	-	-	0.71924	0.00389272	0.71161	0.72687	0.719977	0.00389865	0.712336	0.727618	0.000737168	0.000551877	-0.000344492	0.00181883	0.181632	0.736028
SCORE2 + M-HDL-CE	NMR spectroscopy	Discovery + Replication	297359	8916	0.417382	0.0979917	-	-	-	-	-	-	0.718471	0.00253142	0.713509	0.723432	0.719585	0.00253552	0.714616	0.724555	0.00111481	0.000365645	0.000398165	0.00183147	0.00229679	0.0132544
SCORE2 + L-HDL-FC %	NMR spectroscopy	Discovery	168473	5095	10.1702	0.964238	1.09069	0.0155434	1.05796	1.12443	2.33582e-08	1.61756e-07	0.717901	0.00333228	0.71137	0.724432	0.718813	0.00333707	0.712273	0.725354	0.000912473	0.000395072	0.000138146	0.0016868	0.0209083	0.0891017
SCORE2 + L-HDL-FC %	NMR spectroscopy	Replication	128898	3823	10.1619	1.01232	-	-	-	-	-	-	0.71928	0.00389118	0.711653	0.726906	0.720108	0.00389465	0.712475	0.727741	0.000828519	0.000447148	-4.78741e-05	0.00170491	0.0638969	0.385229
SCORE2 + L-HDL-FC %	NMR spectroscopy	Discovery + Replication	297371	8918	10.1666	0.985373	-	-	-	-	-	-	0.718503	0.00253098	0.713542	0.723463	0.719381	0.00253403	0.714414	0.724348	0.000878427	0.000294877	0.000300479	0.00145637	0.00289225	0.0163501
SCORE2 + M-HDL-C	NMR spectroscopy	Discovery	168466	5095	0.503602	0.119475	0.897327	0.0162155	0.869257	0.926304	2.37434e-11	2.74038e-10	0.717874	0.0033323	0.711343	0.724405	0.719182	0.00333823	0.712639	0.725725	0.00130783	0.000478135	0.000370703	0.00224496	0.00623285	0.0415905
SCORE2 + M-HDL-C	NMR spectroscopy	Replication	128893	3821	0.512181	0.124327	-	-	-	-	-	-	0.71924	0.00389272	0.71161	0.72687	0.719914	0.0038996	0.712271	0.727557	0.000674179	0.000538163	-0.0003806	0.00172896	0.2103	0.748642
SCORE2 + M-HDL-C	NMR spectroscopy	Discovery + Replication	297359	8916	0.507321	0.121676	-	-	-	-	-	-	0.718471	0.00253142	0.713509	0.723432	0.719507	0.0025359	0.714537	0.724477	0.00103627	0.000356511	0.000337518	0.00173502	0.00365278	0.0198396
SCORE2 + IDL-PL %	NMR spectroscopy	Discovery	168276	5093	23.7727	0.841068	1.08563	0.0142217	1.05578	1.11631	7.61209e-09	5.54881e-08	0.717838	0.00333313	0.711306	0.724371	0.71892	0.00334098	0.712372	0.725468	0.00108144	0.000384422	0.000327987	0.00183489	0.00490574	0.0367268
SCORE2 + IDL-PL %	NMR spectroscopy	Replication	128883	3822	23.7487	0.817525	-	-	-	-	-	-	0.719244	0.00389166	0.711616	0.726871	0.719757	0.00389844	0.712116	0.727398	0.000512819	0.000440601	-0.000350743	0.00137638	0.244461	0.778341
SCORE2 + IDL-PL %	NMR spectroscopy	Discovery + Replication	297159	8915	23.7623	0.831023	-	-	-	-	-	-	0.718451	0.00253149	0.71349	0.723413	0.719296	0.00253677	0.714324	0.724268	0.000844802	0.000290576	0.000275284	0.00141432	0.00364518	0.0198396
SCORE2 + S-HDL-PL	NMR spectroscopy	Discovery	168462	5095	0.664958	0.0869076	0.902013	0.014542	0.876667	0.928092	1.32574e-12	1.9328e-11	0.717873	0.00333236	0.711342	0.724404	0.719201	0.00334512	0.712645	0.725757	0.00132804	0.000492262	0.000363225	0.00229286	0.00697923	0.0439375
SCORE2 + S-HDL-PL	NMR spectroscopy	Replication	128901	3822	0.672678	0.0890705	-	-	-	-	-	-	0.719248	0.00389173	0.71162	0.726875	0.719917	0.00390561	0.712262	0.727572	0.000669793	0.000562095	-0.000431894	0.00177148	0.233418	0.760668
SCORE2 + S-HDL-PL	NMR spectroscopy	Discovery + Replication	297363	8917	0.668304	0.0879348	-	-	-	-	-	-	0.718473	0.00253117	0.713512	0.723434	0.719528	0.00254058	0.714549	0.724508	0.00105491	0.000371921	0.000325955	0.00178386	0.00456291	0.0243063
SCORE2 + M-LDL-CE %	NMR spectroscopy	Discovery	168463	5095	49.1723	1.89762	0.941643	0.0150482	0.914276	0.969829	6.44814e-05	0.000231966	0.717865	0.00333203	0.711334	0.724396	0.71833	0.00333294	0.711797	0.724862	0.000464535	0.000269952	-6.45609e-05	0.000993631	0.0852859	0.268457
SCORE2 + M-LDL-CE %	NMR spectroscopy	Replication	128946	3823	49.1543	1.95698	-	-	-	-	-	-	0.719302	0.00389112	0.711676	0.726929	0.719967	0.00389586	0.712331	0.727602	0.000664318	0.00030624	6.40996e-05	0.00126454	0.0300617	0.241321
SCORE2 + M-LDL-CE %	NMR spectroscopy	Discovery + Replication	297409	8918	49.1645	1.9236	-	-	-	-	-	-	0.718492	0.00253086	0.713532	0.723453	0.719046	0.0025326	0.714082	0.72401	0.000553562	0.000200426	0.000160734	0.000946391	0.00574619	0.0296381
SCORE2 + S-HDL-TG %	NMR spectroscopy	Discovery	168307	5091	4.44116	1.30603	1.06182	0.0139806	1.03312	1.09132	1.78275e-05	7.05459e-05	0.717809	0.00333357	0.711275	0.724342	0.718532	0.00333057	0.712004	0.72506	0.000723221	0.000282405	0.000169717	0.00127673	0.0104392	0.056699
SCORE2 + S-HDL-TG %	NMR spectroscopy	Replication	128823	3820	4.44176	1.35965	-	-	-	-	-	-	0.719249	0.003893	0.711619	0.726879	0.719641	0.00388505	0.712027	0.727256	0.000392198	0.000317259	-0.000229617	0.00101401	0.21638	0.748642
SCORE2 + S-HDL-TG %	NMR spectroscopy	Discovery + Replication	297130	8911	4.44142	1.32954	-	-	-	-	-	-	0.718438	0.00253204	0.713475	0.723401	0.71901	0.00252855	0.714054	0.723965	0.000571698	0.000207127	0.000165736	0.000977659	0.00577782	0.0296381
SCORE2 + XL-HDL-FC	NMR spectroscopy	Discovery	168367	5089	0.0241253	0.00704183	1.08213	0.0159786	1.04877	1.11656	7.81098e-07	4.08234e-06	0.717641	0.00333511	0.711104	0.724177	0.718312	0.00333636	0.711773	0.724851	0.000671001	0.000324733	3.45367e-05	0.00130746	0.0387984	0.147221
SCORE2 + XL-HDL-FC	NMR spectroscopy	Replication	128889	3823	0.0243074	0.00770613	-	-	-	-	-	-	0.71927	0.00389134	0.711643	0.726897	0.719958	0.00388539	0.712342	0.727573	0.000687383	0.000383295	-6.38614e-05	0.00143863	0.0729166	0.42079
SCORE2 + XL-HDL-FC	NMR spectroscopy	Discovery + Replication	297256	8912	0.0242043	0.0073378	-	-	-	-	-	-	0.71835	0.00253227	0.713387	0.723313	0.719025	0.002531	0.714064	0.723986	0.000675041	0.000248565	0.000187862	0.00116222	0.00661254	0.0321487
SCORE2 + M-HDL-TG %	NMR spectroscopy	Discovery	168466	5095	5.22319	1.81732	1.06163	0.0137624	1.03338	1.09066	1.38913e-05	5.57667e-05	0.717874	0.0033323	0.711343	0.724405	0.718602	0.00333004	0.712075	0.725129	0.000727713	0.000289251	0.000160792	0.00129464	0.0118745	0.0620609
SCORE2 + M-HDL-TG %	NMR spectroscopy	Replication	128893	3821	5.23337	1.90047	-	-	-	-	-	-	0.71924	0.00389272	0.71161	0.72687	0.719618	0.00388468	0.712004	0.727232	0.000377702	0.000311664	-0.000233148	0.000988553	0.225555	0.748642
SCORE2 + M-HDL-TG %	NMR spectroscopy	Discovery + Replication	297359	8916	5.2276	1.85382	-	-	-	-	-	-	0.718471	0.00253142	0.713509	0.723432	0.719036	0.00252819	0.714081	0.723992	0.00056577	0.000208297	0.000157515	0.000974025	0.00660431	0.0321487
SCORE2 + S-HDL-C %	NMR spectroscopy	Discovery	168307	5091	38.5505	1.7982	0.95693	0.0134452	0.932042	0.982482	0.00105875	0.00308708	0.717809	0.00333357	0.711275	0.724342	0.718218	0.00333246	0.711687	0.72475	0.000409825	0.000212262	-6.20011e-06	0.00082585	0.0535135	0.190041
SCORE2 + S-HDL-C %	NMR spectroscopy	Replication	128823	3820	38.5644	1.85514	-	-	-	-	-	-	0.719249	0.003893	0.711619	0.726879	0.719713	0.00388546	0.712097	0.727328	0.000463529	0.000244859	-1.63864e-05	0.000943445	0.0583522	0.367354
SCORE2 + S-HDL-C %	NMR spectroscopy	Discovery + Replication	297130	8911	38.5565	1.82311	-	-	-	-	-	-	0.718438	0.00253204	0.713475	0.723401	0.718871	0.00252943	0.713914	0.723829	0.000433527	0.000159643	0.000120633	0.000746422	0.00661544	0.0321487
SCORE2 + IDL-TG %	NMR spectroscopy	Discovery	168276	5093	7.95419	2.04741	1.04801	0.0125495	1.02255	1.07411	0.000186454	0.000614855	0.717838	0.00333313	0.711306	0.724371	0.718468	0.00333089	0.71194	0.724997	0.000629717	0.000231846	0.000175307	0.00108413	0.00660558	0.0425522
SCORE2 + IDL-TG %	NMR spectroscopy	Replication	128883	3822	7.98298	2.08801	-	-	-	-	-	-	0.719244	0.00389166	0.711616	0.726871	0.719499	0.00388928	0.711876	0.727122	0.000254779	0.000261157	-0.000257078	0.000766636	0.329273	0.921298
SCORE2 + IDL-TG %	NMR spectroscopy	Discovery + Replication	297159	8915	7.96668	2.06516	-	-	-	-	-	-	0.718451	0.00253149	0.71349	0.723413	0.718917	0.00252985	0.713959	0.723876	0.000465976	0.000173098	0.000126711	0.000805241	0.00710281	0.033922
SCORE2 + ApoA1	Clinical biochemistry assay	Discovery	168192	5090	1.55633	0.275223	0.899045	0.0163324	0.870722	0.92829	7.2216e-11	7.63635e-10	0.717652	0.003334	0.711117	0.724187	0.718927	0.00334222	0.712376	0.725477	0.00127484	0.000466731	0.000360064	0.00218961	0.00630615	0.0415905
SCORE2 + ApoA1	Clinical biochemistry assay	Replication	128688	3817	1.56144	0.277418	-	-	-	-	-	-	0.719391	0.00389354	0.71176	0.727022	0.719877	0.00390294	0.712228	0.727527	0.000486334	0.000521762	-0.000536301	0.00150897	0.351285	0.95398
SCORE2 + ApoA1	Clinical biochemistry assay	Discovery + Replication	296880	8907	1.55854	0.276188	-	-	-	-	-	-	0.718408	0.00253238	0.713445	0.723372	0.719345	0.00253857	0.71437	0.724321	0.00093704	0.000348835	0.000253337	0.00162074	0.00722691	0.0339297
SCORE2 + LDL-TG	NMR spectroscopy	Discovery	168463	5095	0.146542	0.041006	1.03975	0.012882	1.01382	1.06633	0.00248054	0.00680307	0.717865	0.00333203	0.711334	0.724396	0.718333	0.00332654	0.711813	0.724853	0.000468287	0.000193484	8.90661e-05	0.000847508	0.015508	0.0715953
SCORE2 + LDL-TG	NMR spectroscopy	Replication	128946	3823	0.148799	0.0422234	-	-	-	-	-	-	0.719302	0.00389112	0.711676	0.726929	0.719592	0.00388389	0.71198	0.727205	0.000290147	0.000218069	-0.000137259	0.000717554	0.183343	0.736028
SCORE2 + LDL-TG	NMR spectroscopy	Discovery + Replication	297409	8918	0.147521	0.0415532	-	-	-	-	-	-	0.718492	0.00253086	0.713532	0.723453	0.718871	0.00252656	0.713919	0.723823	0.000378927	0.000141651	0.000101296	0.000656559	0.00747133	0.0344914
SCORE2 + M-HDL-P	NMR spectroscopy	Discovery	168517	5096	0.00392125	0.000901393	0.900249	0.0161383	0.87222	0.92918	7.44337e-11	7.63635e-10	0.717907	0.00333172	0.711376	0.724437	0.719114	0.00333834	0.712571	0.725657	0.00120753	0.000467238	0.000291758	0.0021233	0.00975498	0.0540426
SCORE2 + M-HDL-P	NMR spectroscopy	Replication	128946	3823	0.00398684	0.000926471	-	-	-	-	-	-	0.719302	0.00389112	0.711676	0.726929	0.719867	0.00390091	0.712221	0.727512	0.000564495	0.000527446	-0.000469281	0.00159827	0.28451	0.872638
SCORE2 + M-HDL-P	NMR spectroscopy	Discovery + Replication	297463	8919	0.00394968	0.000912926	-	-	-	-	-	-	0.718516	0.00253073	0.713556	0.723476	0.719449	0.00253641	0.714478	0.724421	0.00093356	0.000349709	0.000248144	0.00161898	0.00759558	0.0344914
SCORE2 + Gly	NMR spectroscopy	Discovery	167356	5050	0.175346	0.06596	0.958525	0.017322	0.926529	0.991627	0.0144692	0.0345513	0.718777	0.0033359	0.712238	0.725315	0.719017	0.00333426	0.712482	0.725552	0.000240966	0.000159808	-7.22513e-05	0.000554183	0.131593	0.357365
SCORE2 + Gly	NMR spectroscopy	Replication	128627	3814	0.180693	0.0664604	-	-	-	-	-	-	0.719228	0.00389723	0.71159	0.726867	0.719655	0.00389179	0.712027	0.727283	0.000426886	0.000188452	5.7526e-05	0.000796246	0.0234993	0.209977
SCORE2 + Gly	NMR spectroscopy	Discovery + Replication	295983	8864	0.177669	0.0662309	-	-	-	-	-	-	0.71898	0.00253437	0.714013	0.723948	0.719305	0.00253217	0.714342	0.724268	0.000324551	0.000123355	8.27786e-05	0.000566323	0.00851286	0.0380333
SCORE2 + XS-VLDL-FC	NMR spectroscopy	Discovery	168517	5096	0.0597418	0.0142942	1.06415	0.0140918	1.03516	1.09395	1.02352e-05	4.29567e-05	0.717907	0.00333172	0.711376	0.724437	0.718621	0.00332723	0.712099	0.725142	0.000714199	0.000275019	0.000175172	0.00125323	0.00940674	0.0540426
SCORE2 + XS-VLDL-FC	NMR spectroscopy	Replication	128901	3823	0.0600092	0.0144113	-	-	-	-	-	-	0.719261	0.00389138	0.711634	0.726888	0.71955	0.00388118	0.711943	0.727157	0.000288791	0.000306423	-0.000311788	0.00088937	0.345958	0.948816
SCORE2 + XS-VLDL-FC	NMR spectroscopy	Discovery + Replication	297418	8919	0.0598577	0.0143456	-	-	-	-	-	-	0.718498	0.0025308	0.713538	0.723458	0.719026	0.00252603	0.714075	0.723977	0.000527894	0.000204664	0.000126761	0.000929028	0.00989939	0.0435259
SCORE2 + XS-VLDL-L	NMR spectroscopy	Discovery	168472	5096	0.370009	0.0862312	1.06058	0.014102	1.03167	1.09031	3.03347e-05	0.00011355	0.717895	0.00333175	0.711365	0.724425	0.71857	0.00332703	0.712049	0.725091	0.000674652	0.000278267	0.000129259	0.00122005	0.0153305	0.0715953
SCORE2 + XS-VLDL-L	NMR spectroscopy	Replication	128844	3823	0.372173	0.0871431	-	-	-	-	-	-	0.719263	0.00389129	0.711636	0.72689	0.719551	0.00388147	0.711943	0.727159	0.000288191	0.000292917	-0.000285916	0.000862297	0.325182	0.921298
SCORE2 + XS-VLDL-L	NMR spectroscopy	Discovery + Replication	297316	8919	0.370947	0.0866341	-	-	-	-	-	-	0.718492	0.00253079	0.713532	0.723452	0.718989	0.00252609	0.714038	0.72394	0.000496979	0.000194698	0.000115377	0.000878581	0.0106935	0.0462828
SCORE2 + M-HDL-L	NMR spectroscopy	Discovery	168466	5095	1.04839	0.218136	0.903934	0.0159229	0.876159	0.932589	2.25337e-10	2.08061e-09	0.717874	0.0033323	0.711343	0.724405	0.719003	0.00333941	0.712458	0.725548	0.00112904	0.000453751	0.000239706	0.00201838	0.0128377	0.0623866
SCORE2 + M-HDL-L	NMR spectroscopy	Replication	128893	3821	1.06479	0.224406	-	-	-	-	-	-	0.71924	0.00389272	0.71161	0.72687	0.719745	0.00390251	0.712096	0.727394	0.000505031	0.000513248	-0.000500917	0.00151098	0.32512	0.921298
SCORE2 + M-HDL-L	NMR spectroscopy	Discovery + Replication	297359	8916	1.0555	0.221025	-	-	-	-	-	-	0.718471	0.00253142	0.713509	0.723432	0.719336	0.00253734	0.714363	0.724309	0.000865508	0.000340673	0.000197802	0.00153321	0.0110667	0.0471611
SCORE2 + XS-VLDL-P	NMR spectroscopy	Discovery	168517	5096	5.67239e-05	1.32851e-05	1.06089	0.0140324	1.03211	1.09048	2.52568e-05	9.58376e-05	0.717907	0.00333172	0.711376	0.724437	0.718563	0.00332734	0.712041	0.725084	0.000656332	0.000263756	0.00013938	0.00117328	0.0128316	0.0623866
SCORE2 + XS-VLDL-P	NMR spectroscopy	Replication	128946	3823	5.69837e-05	1.33557e-05	-	-	-	-	-	-	0.719302	0.00389112	0.711676	0.726929	0.719594	0.00388127	0.711986	0.727201	0.000291291	0.000295631	-0.000288135	0.000870716	0.324467	0.921298
SCORE2 + XS-VLDL-P	NMR spectroscopy	Discovery + Replication	297463	8919	5.68365e-05	1.33164e-05	-	-	-	-	-	-	0.718516	0.00253073	0.713556	0.723476	0.719012	0.00252608	0.71406	0.723963	0.000495796	0.000196793	0.000110089	0.000881503	0.0117563	0.0493407
SCORE2 + S-HDL-FC	NMR spectroscopy	Discovery	168350	5092	0.116387	0.0148335	0.917513	0.0144962	0.891811	0.943955	2.87276e-09	2.27358e-08	0.717857	0.00333346	0.711324	0.72439	0.718757	0.00334646	0.712198	0.725316	0.000900271	0.000411723	9.33096e-05	0.00170723	0.028772	0.112251
SCORE2 + S-HDL-FC	NMR spectroscopy	Replication	128901	3822	0.117946	0.0151444	-	-	-	-	-	-	0.719248	0.00389173	0.71162	0.726875	0.719821	0.00390537	0.712166	0.727475	0.000573128	0.000467847	-0.000343836	0.00149009	0.220563	0.748642
SCORE2 + S-HDL-FC	NMR spectroscopy	Discovery + Replication	297251	8914	0.117063	0.014989	-	-	-	-	-	-	0.718465	0.00253164	0.713503	0.723426	0.719235	0.00254107	0.714254	0.724215	0.000770056	0.000308909	0.000164606	0.00137551	0.0126731	0.0523947
SCORE2 + HDL-CE	NMR spectroscopy	Discovery	168313	5093	1.04892	0.250849	0.911895	0.0169294	0.882134	0.94266	5.09539e-08	3.4425e-07	0.717831	0.00333354	0.711298	0.724365	0.718758	0.00333583	0.71222	0.725296	0.000926907	0.000390207	0.000162115	0.0016917	0.0175288	0.0783142
SCORE2 + HDL-CE	NMR spectroscopy	Replication	128682	3817	1.06784	0.266585	-	-	-	-	-	-	0.719176	0.00389522	0.711542	0.726811	0.719635	0.00389931	0.711993	0.727278	0.000458687	0.000442416	-0.000408433	0.00132581	0.299839	0.902777
SCORE2 + HDL-CE	NMR spectroscopy	Discovery + Replication	296995	8910	1.05712	0.257955	-	-	-	-	-	-	0.718419	0.00253263	0.713455	0.723383	0.719143	0.00253485	0.714175	0.724111	0.000723476	0.000291759	0.000151639	0.00129531	0.0131492	0.0535635
SCORE2 + ApoB / ApoA1	NMR spectroscopy	Discovery	168469	5096	0.614234	0.165019	1.07865	0.0139804	1.04949	1.10861	6.12293e-08	4.03822e-07	0.717894	0.0033317	0.711364	0.724424	0.718786	0.00332996	0.712259	0.725313	0.000892045	0.00037159	0.000163742	0.00162035	0.0163675	0.0743247
SCORE2 + ApoB / ApoA1	NMR spectroscopy	Replication	128946	3823	0.612409	0.169205	-	-	-	-	-	-	0.719302	0.00389112	0.711676	0.726929	0.719658	0.0038869	0.71204	0.727276	0.000355497	0.000394407	-0.000417526	0.00112852	0.367404	0.959297
SCORE2 + ApoB / ApoA1	NMR spectroscopy	Discovery + Replication	297415	8919	0.613442	0.166849	-	-	-	-	-	-	0.718509	0.00253072	0.713548	0.723469	0.719164	0.0025288	0.714208	0.72412	0.000655456	0.000265701	0.000134693	0.00117622	0.0136289	0.054713
SCORE2 + ApoA1	NMR spectroscopy	Discovery	168517	5096	1.47254	0.234877	0.905417	0.0163428	0.876875	0.934889	1.20409e-09	1.0107e-08	0.717907	0.00333172	0.711376	0.724437	0.718939	0.00333861	0.712395	0.725482	0.00103217	0.000438014	0.00017368	0.00189067	0.018449	0.081117
SCORE2 + ApoA1	NMR spectroscopy	Replication	128946	3823	1.49048	0.243542	-	-	-	-	-	-	0.719302	0.00389112	0.711676	0.726929	0.71977	0.00390216	0.712122	0.727418	0.000467458	0.000495459	-0.000503624	0.00143854	0.345433	0.948816
SCORE2 + ApoA1	NMR spectroscopy	Discovery + Replication	297463	8919	1.48032	0.238837	-	-	-	-	-	-	0.718516	0.00253073	0.713556	0.723476	0.719309	0.00253689	0.714337	0.724281	0.000793067	0.000328067	0.000150067	0.00143607	0.0156322	0.0617904
SCORE2 + LA %	NMR spectroscopy	Discovery	168463	5095	29.5126	3.16256	0.977346	0.0135772	0.951681	1.0037	0.0914608	0.162402	0.717865	0.00333203	0.711334	0.724396	0.718005	0.00333031	0.711478	0.724533	0.000140291	0.000107641	-7.06822e-05	0.000351264	0.192466	0.462464
SCORE2 + LA %	NMR spectroscopy	Replication	128771	3819	29.4168	3.17309	-	-	-	-	-	-	0.719237	0.00389407	0.711605	0.72687	0.719514	0.00389151	0.711886	0.727141	0.00027628	0.00012568	2.99522e-05	0.000522607	0.0279287	0.241321
SCORE2 + LA %	NMR spectroscopy	Discovery + Replication	297234	8914	29.4711	3.16748	-	-	-	-	-	-	0.718463	0.00253169	0.713501	0.723425	0.718661	0.00253023	0.713702	0.72362	0.000197997	8.20668e-05	3.71487e-05	0.000358845	0.015838	0.0617904
SCORE2 + M-HDL-PL	NMR spectroscopy	Discovery	168517	5096	0.491276	0.0973142	0.909381	0.0156844	0.881852	0.937771	1.39214e-09	1.13418e-08	0.717907	0.00333172	0.711376	0.724437	0.718925	0.00333864	0.712381	0.725469	0.00101846	0.000434485	0.000166884	0.00187004	0.0190751	0.0825595
SCORE2 + M-HDL-PL	NMR spectroscopy	Replication	128946	3823	0.498383	0.0995931	-	-	-	-	-	-	0.719302	0.00389112	0.711676	0.726929	0.719669	0.00390109	0.712023	0.727315	0.000367145	0.0004895	-0.000592258	0.00132655	0.453231	0.983783
SCORE2 + M-HDL-PL	NMR spectroscopy	Discovery + Replication	297463	8919	0.494357	0.0983715	-	-	-	-	-	-	0.718516	0.00253073	0.713556	0.723476	0.719259	0.00253659	0.714287	0.72423	0.000742909	0.000324937	0.000106043	0.00137977	0.0222359	0.0855463
SCORE2 + M-HDL-FC	NMR spectroscopy	Discovery	168517	5096	0.0891798	0.0240467	0.911073	0.0164758	0.882122	0.940973	1.57959e-08	1.12192e-07	0.717907	0.00333172	0.711376	0.724437	0.71882	0.00333779	0.712279	0.725362	0.000913979	0.000406855	0.000116559	0.0017114	0.0246751	0.102015
SCORE2 + M-HDL-FC	NMR spectroscopy	Replication	128946	3823	0.0909453	0.0245269	-	-	-	-	-	-	0.719302	0.00389112	0.711676	0.726929	0.719693	0.00390032	0.712048	0.727337	0.000390746	0.000460381	-0.000511585	0.00129308	0.396024	0.983783
SCORE2 + M-HDL-FC	NMR spectroscopy	Discovery + Replication	297463	8919	0.0899451	0.0242718	-	-	-	-	-	-	0.718516	0.00253073	0.713556	0.723476	0.719208	0.00253597	0.714238	0.724179	0.000692775	0.000304864	9.52528e-05	0.0012903	0.0230619	0.0875088
SCORE2 + S-HDL-FC %	NMR spectroscopy	Discovery	168307	5091	9.99275	0.517665	1.06835	0.0149239	1.03755	1.10006	9.4242e-06	4.01616e-05	0.717809	0.00333357	0.711275	0.724342	0.718407	0.00332983	0.71188	0.724933	0.000598104	0.000292482	2.48501e-05	0.00117136	0.0408621	0.152957
SCORE2 + S-HDL-FC %	NMR spectroscopy	Replication	128823	3820	10.0091	0.541682	-	-	-	-	-	-	0.719249	0.003893	0.711619	0.726879	0.719627	0.00388532	0.712011	0.727242	0.000377241	0.00034731	-0.000303475	0.00105796	0.2774	0.863369
SCORE2 + S-HDL-FC %	NMR spectroscopy	Discovery + Replication	297130	8911	9.99982	0.528273	-	-	-	-	-	-	0.718438	0.00253204	0.713475	0.723401	0.718936	0.00252823	0.713981	0.723892	0.000498489	0.00022334	6.07508e-05	0.000936227	0.0256167	0.0958894
SCORE2 + M-LDL-TG	NMR spectroscopy	Discovery	168463	5095	0.0329676	0.010283	1.02792	0.0128556	1.00234	1.05415	0.0322008	0.0691445	0.717865	0.00333203	0.711334	0.724396	0.718134	0.00332839	0.71161	0.724657	0.000268579	0.000136421	1.19833e-06	0.00053596	0.048982	0.180907
SCORE2 + M-LDL-TG	NMR spectroscopy	Replication	128946	3823	0.0335576	0.0106248	-	-	-	-	-	-	0.719302	0.00389112	0.711676	0.726929	0.719481	0.00388635	0.711864	0.727098	0.000178673	0.000156367	-0.000127801	0.000485146	0.253183	0.796952
SCORE2 + M-LDL-TG	NMR spectroscopy	Discovery + Replication	297409	8918	0.0332234	0.0104367	-	-	-	-	-	-	0.718492	0.00253086	0.713532	0.723453	0.718718	0.00252798	0.713763	0.723673	0.00022544	0.000101616	2.62754e-05	0.000424605	0.0265181	0.0979403
SCORE2 + HDL-C	NMR spectroscopy	Discovery	168105	5083	1.34918	0.320175	0.918862	0.0170902	0.888593	0.950162	7.37017e-07	3.92603e-06	0.717553	0.00333801	0.711011	0.724095	0.718307	0.0033403	0.71176	0.724854	0.000754111	0.000356873	5.4652e-05	0.00145357	0.0345918	0.133082
SCORE2 + HDL-C	NMR spectroscopy	Replication	128625	3817	1.37348	0.339021	-	-	-	-	-	-	0.719144	0.00389543	0.711509	0.726779	0.719507	0.00390027	0.711863	0.727151	0.000362754	0.000405119	-0.000431263	0.00115677	0.370559	0.959297
SCORE2 + HDL-C	NMR spectroscopy	Discovery + Replication	296730	8900	1.35972	0.328697	-	-	-	-	-	-	0.718246	0.00253465	0.713279	0.723214	0.718832	0.00253707	0.713859	0.723804	0.000585242	0.000267323	6.12978e-05	0.00110919	0.0285775	0.103303
SCORE2 + SFA %	NMR spectroscopy	Discovery	168463	5095	34.0063	1.89092	1.0282	0.0132565	1.00183	1.05526	0.0359446	0.0751709	0.717865	0.00333203	0.711334	0.724396	0.718063	0.00332999	0.711537	0.72459	0.000198374	0.000135307	-6.68229e-05	0.00046357	0.14262	0.379864
SCORE2 + SFA %	NMR spectroscopy	Replication	128829	3821	34.0258	1.91777	-	-	-	-	-	-	0.719325	0.00389209	0.711696	0.726953	0.719582	0.00388832	0.711961	0.727203	0.000256893	0.000153872	-4.46908e-05	0.000558477	0.0950138	0.496581
SCORE2 + SFA %	NMR spectroscopy	Discovery + Replication	297292	8916	34.0148	1.90262	-	-	-	-	-	-	0.718501	0.00253114	0.71354	0.723462	0.718724	0.00252923	0.713766	0.723681	0.000222406	0.000101678	2.31215e-05	0.000421691	0.0287159	0.103303
SCORE2 + XS-VLDL-TG	NMR spectroscopy	Discovery	168472	5096	0.0692183	0.0215545	1.03843	0.0131894	1.01193	1.06563	0.00424642	0.0110968	0.717895	0.00333175	0.711365	0.724425	0.718303	0.00332785	0.71178	0.724825	0.00040747	0.000184188	4.64692e-05	0.000768471	0.0269489	0.108186
SCORE2 + XS-VLDL-TG	NMR spectroscopy	Replication	128946	3823	0.07018	0.0221963	-	-	-	-	-	-	0.719302	0.00389112	0.711676	0.726929	0.719463	0.00388578	0.711847	0.727079	0.00016067	0.000206677	-0.000244409	0.000565748	0.436924	0.983783
SCORE2 + XS-VLDL-TG	NMR spectroscopy	Discovery + Replication	297418	8919	0.0696352	0.0218402	-	-	-	-	-	-	0.718509	0.00253074	0.713549	0.72347	0.718802	0.00252759	0.713848	0.723756	0.000292975	0.00013499	2.83988e-05	0.000557551	0.029981	0.106471
SCORE2 + S-LDL-PL %	NMR spectroscopy	Discovery	168457	5095	31.2278	1.61806	1.07968	0.0150714	1.04825	1.11205	3.64592e-07	2.104e-06	0.717985	0.00333145	0.711456	0.724515	0.718645	0.00333597	0.712107	0.725183	0.000659613	0.000349296	-2.4994e-05	0.00134422	0.0589711	0.206772
SCORE2 + S-LDL-PL %	NMR spectroscopy	Replication	128917	3822	31.2155	1.61317	-	-	-	-	-	-	0.719277	0.00389192	0.711649	0.726905	0.71972	0.0039041	0.712068	0.727372	0.000442839	0.000415641	-0.000371803	0.00125748	0.286679	0.872638
SCORE2 + S-LDL-PL %	NMR spectroscopy	Discovery + Replication	297374	8917	31.2224	1.61595	-	-	-	-	-	-	0.71855	0.00253084	0.71359	0.723511	0.719117	0.00253625	0.714146	0.724088	0.00056652	0.000267143	4.29296e-05	0.00109011	0.0339501	0.11904
SCORE2 + RF	Clinical biochemistry assay	Discovery	168266	5088	11.7701	10.2736	1.04883	0.0109582	1.02654	1.0716	1.35983e-05	5.53929e-05	0.718007	0.00333428	0.711472	0.724542	0.718673	0.00333604	0.712134	0.725211	0.000665748	0.000263692	0.000148922	0.00118257	0.0115789	0.06168
SCORE2 + RF	Clinical biochemistry assay	Replication	128684	3816	11.7213	10.0146	-	-	-	-	-	-	0.719185	0.00389649	0.711548	0.726822	0.719212	0.00390078	0.711566	0.726857	2.69567e-05	0.000262105	-0.00048676	0.000540673	0.918085	0.983783
SCORE2 + RF	Clinical biochemistry assay	Discovery + Replication	296950	8904	11.7489	10.1622	-	-	-	-	-	-	0.718522	0.00253335	0.713557	0.723487	0.718919	0.00253535	0.71395	0.723888	0.000396878	0.000189006	2.6433e-05	0.000767324	0.035745	0.123767
SCORE2 + PUFA	NMR spectroscopy	Discovery	168517	5096	5.11564	0.765334	0.935167	0.0145029	0.908959	0.962131	3.80333e-06	1.75587e-05	0.717907	0.00333172	0.711376	0.724437	0.718524	0.00333794	0.711982	0.725066	0.00061724	0.000316649	-3.38088e-06	0.00123786	0.0512612	0.186833
SCORE2 + PUFA	NMR spectroscopy	Replication	128891	3822	5.17051	0.784552	-	-	-	-	-	-	0.719354	0.00389129	0.711727	0.726981	0.719636	0.00390237	0.711987	0.727284	0.000282038	0.000356076	-0.000415858	0.000979934	0.428319	0.983783
SCORE2 + PUFA	NMR spectroscopy	Discovery + Replication	297408	8918	5.13942	0.774197	-	-	-	-	-	-	0.718537	0.00253077	0.713577	0.723498	0.719014	0.00253654	0.714043	0.723986	0.000476723	0.000236647	1.29023e-05	0.000940543	0.0439586	0.150328
SCORE2 + SHBG	Clinical biochemistry assay	Discovery	167101	5048	54.0652	29.7807	1.09384	0.0173317	1.05731	1.13164	2.27551e-07	1.3411e-06	0.717764	0.00335076	0.711197	0.724331	0.718381	0.0033554	0.711804	0.724957	0.000616929	0.000328966	-2.78317e-05	0.00126169	0.0607432	0.207727
SCORE2 + SHBG	Clinical biochemistry assay	Replication	127792	3795	54.4353	29.7994	-	-	-	-	-	-	0.719005	0.00390432	0.711353	0.726658	0.719349	0.00390602	0.711693	0.727005	0.000343589	0.000382269	-0.000405644	0.00109282	0.368751	0.959297
SCORE2 + SHBG	Clinical biochemistry assay	Discovery + Replication	294893	8843	54.2256	29.7893	-	-	-	-	-	-	0.718308	0.00254263	0.713324	0.723291	0.718808	0.00254509	0.71382	0.723796	0.000500178	0.000249669	1.08352e-05	0.000989521	0.0451384	0.15248
SCORE2 + S-LDL-TG %	NMR spectroscopy	Discovery	168457	5095	5.2421	1.60016	1.01981	0.0130388	0.994083	1.04621	0.132375	0.214432	0.717985	0.00333145	0.711456	0.724515	0.718114	0.00333062	0.711586	0.724642	0.000128645	9.35928e-05	-5.47934e-05	0.000312084	0.16928	0.414962
SCORE2 + S-LDL-TG %	NMR spectroscopy	Replication	128917	3822	5.27957	1.63489	-	-	-	-	-	-	0.719277	0.00389192	0.711649	0.726905	0.71945	0.00388996	0.711826	0.727074	0.000172501	0.000116017	-5.48879e-05	0.000399889	0.137052	0.650705
SCORE2 + S-LDL-TG %	NMR spectroscopy	Discovery + Replication	297374	8917	5.25835	1.61541	-	-	-	-	-	-	0.71855	0.00253084	0.71359	0.723511	0.718697	0.00252994	0.713738	0.723656	0.000146829	7.37033e-05	2.37291e-06	0.000291285	0.0463536	0.154698
SCORE2 + Acetoacetate	NMR spectroscopy	Discovery	168357	5092	0.0126519	0.0121513	1.02743	0.0121191	1.00331	1.05212	0.0255697	0.0575838	0.717822	0.00333427	0.711287	0.724357	0.718039	0.00333327	0.711506	0.724572	0.000217492	0.00013589	-4.88465e-05	0.000483831	0.109486	0.315913
SCORE2 + Acetoacetate	NMR spectroscopy	Replication	128870	3817	0.0133065	0.0125876	-	-	-	-	-	-	0.719255	0.00389372	0.711624	0.726887	0.719439	0.00389043	0.711814	0.727064	0.000183373	0.00014393	-9.87253e-05	0.00046547	0.20265	0.748453
SCORE2 + Acetoacetate	NMR spectroscopy	Discovery + Replication	297227	8909	0.0129357	0.0123466	-	-	-	-	-	-	0.718448	0.00253254	0.713484	0.723412	0.718645	0.00253118	0.713684	0.723606	0.000197412	9.93825e-05	2.62616e-06	0.000392198	0.0469902	0.154956
SCORE2 + XL-HDL-C %	NMR spectroscopy	Discovery	168270	5088	50.0752	4.55592	0.950462	0.0147896	0.923306	0.978416	0.000591771	0.00182134	0.717557	0.00333541	0.71102	0.724094	0.718042	0.00333788	0.7115	0.724585	0.000485429	0.000218294	5.75814e-05	0.000913277	0.0261657	0.106587
SCORE2 + XL-HDL-C %	NMR spectroscopy	Replication	128797	3821	50.1798	5.17667	-	-	-	-	-	-	0.719343	0.00389214	0.711715	0.726972	0.7195	0.00389335	0.71187	0.727131	0.000157184	0.000260925	-0.000354219	0.000668588	0.546899	0.983783
SCORE2 + XL-HDL-C %	NMR spectroscopy	Discovery + Replication	297067	8909	50.1206	4.83512	-	-	-	-	-	-	0.718333	0.00253263	0.713369	0.723297	0.718664	0.00253402	0.713697	0.72363	0.000330587	0.00016802	1.27341e-06	0.0006599	0.0491207	0.160076
SCORE2 + S-LDL-CE %	NMR spectroscopy	Discovery	168457	5095	45.9571	1.96338	0.941216	0.0148623	0.914194	0.969036	4.57617e-05	0.00016679	0.717985	0.00333145	0.711456	0.724515	0.718371	0.00333416	0.711836	0.724906	0.000385535	0.000280269	-0.000163782	0.000934852	0.168949	0.414962
SCORE2 + S-LDL-CE %	NMR spectroscopy	Replication	128917	3822	45.9367	1.94184	-	-	-	-	-	-	0.719277	0.00389192	0.711649	0.726905	0.719686	0.0039006	0.712041	0.727331	0.000408433	0.000311783	-0.000202651	0.00101952	0.1902	0.748453
SCORE2 + S-LDL-CE %	NMR spectroscopy	Discovery + Replication	297374	8917	45.9482	1.95409	-	-	-	-	-	-	0.71855	0.00253084	0.71359	0.723511	0.718948	0.00253446	0.713981	0.723916	0.000397875	0.000207276	-8.37794e-06	0.000804127	0.0549154	0.176879
SCORE2 + HDL-L	NMR spectroscopy	Discovery	167965	5081	3.06559	0.62873	0.921917	0.0169019	0.891877	0.952969	1.50847e-06	7.5972e-06	0.71742	0.00333842	0.710877	0.723964	0.718093	0.00334225	0.711542	0.724644	0.000672444	0.000348216	-1.0047e-05	0.00135493	0.0534693	0.190041
SCORE2 + HDL-L	NMR spectroscopy	Replication	128573	3816	3.11694	0.659489	-	-	-	-	-	-	0.719205	0.00389568	0.71157	0.726841	0.719478	0.00390302	0.711828	0.727128	0.000272894	0.000394681	-0.000500667	0.00104645	0.489296	0.983783
SCORE2 + HDL-L	NMR spectroscopy	Discovery + Replication	296538	8897	3.08786	0.64275	-	-	-	-	-	-	0.718197	0.0025349	0.713228	0.723165	0.718696	0.00253874	0.71372	0.723672	0.000499741	0.00026148	-1.27506e-05	0.00101223	0.0559788	0.178231
SCORE2 + XL-HDL-TG	NMR spectroscopy	Discovery	168472	5095	0.00721767	0.00268261	1.02944	0.0132163	1.00312	1.05646	0.0281315	0.0613578	0.717836	0.00333188	0.711305	0.724366	0.718072	0.00332928	0.711547	0.724598	0.000236747	0.000139785	-3.72256e-05	0.00051072	0.0903304	0.278017
SCORE2 + XL-HDL-TG	NMR spectroscopy	Replication	128946	3823	0.0073287	0.00274502	-	-	-	-	-	-	0.719302	0.00389112	0.711676	0.726929	0.719465	0.00388564	0.711849	0.727081	0.000162913	0.000162656	-0.000155888	0.000481713	0.316548	0.921298
SCORE2 + XL-HDL-TG	NMR spectroscopy	Discovery + Replication	297418	8918	0.00726581	0.0027104	-	-	-	-	-	-	0.718475	0.0025308	0.713515	0.723435	0.718675	0.00252814	0.71372	0.72363	0.00020017	0.000105205	-6.02878e-06	0.000406369	0.057085	0.179244
SCORE2 + ApoB	Clinical biochemistry assay	Discovery	168088	5073	1.06568	0.231756	1.04084	0.0139992	1.01267	1.0698	0.00424108	0.0110968	0.718347	0.00333632	0.711808	0.724887	0.718617	0.00333112	0.712088	0.725146	0.000269394	0.000193723	-0.000110296	0.000649085	0.164343	0.414962
SCORE2 + ApoB	Clinical biochemistry assay	Replication	128612	3810	1.06486	0.232967	-	-	-	-	-	-	0.719444	0.00389948	0.711801	0.727087	0.719714	0.00389345	0.712083	0.727345	0.000269265	0.000210407	-0.000143125	0.000681655	0.200638	0.748453
SCORE2 + ApoB	Clinical biochemistry assay	Discovery + Replication	296700	8883	1.06533	0.232282	-	-	-	-	-	-	0.718829	0.00253509	0.71386	0.723798	0.719095	0.00253123	0.714134	0.724056	0.000266245	0.000140218	-8.57659e-06	0.000541066	0.0575911	0.179244
SCORE2 + Omega-6 %	NMR spectroscopy	Discovery	168463	5095	38.223	3.43546	0.985682	0.0135362	0.959876	1.01218	0.286707	0.413634	0.717865	0.00333203	0.711334	0.724396	0.717938	0.00333072	0.71141	0.724466	7.28839e-05	6.62138e-05	-5.68927e-05	0.00020266	0.271012	0.577463
SCORE2 + Omega-6 %	NMR spectroscopy	Replication	128829	3821	38.0717	3.49476	-	-	-	-	-	-	0.719325	0.00389209	0.711696	0.726953	0.71945	0.00388993	0.711826	0.727075	0.000125701	7.8363e-05	-2.78881e-05	0.000279289	0.108696	0.557571
SCORE2 + Omega-6 %	NMR spectroscopy	Discovery + Replication	297292	8916	38.1574	3.46209	-	-	-	-	-	-	0.718501	0.00253114	0.71354	0.723462	0.718597	0.00252997	0.713639	0.723556	9.61965e-05	5.11735e-05	-4.10178e-06	0.000196495	0.060134	0.185079
SCORE2 + S-LDL-FC %	NMR spectroscopy	Discovery	168457	5095	17.5731	1.83813	0.981893	0.0132592	0.956705	1.00774	0.168163	0.26317	0.717985	0.00333145	0.711456	0.724515	0.718105	0.00333084	0.711576	0.724633	0.000119185	8.59277e-05	-4.92304e-05	0.0002876	0.165431	0.414962
SCORE2 + S-LDL-FC %	NMR spectroscopy	Replication	128917	3822	17.5682	1.85444	-	-	-	-	-	-	0.719277	0.00389192	0.711649	0.726905	0.719401	0.00388959	0.711778	0.727025	0.000123926	0.000102583	-7.71327e-05	0.000324985	0.227025	0.748642
SCORE2 + S-LDL-FC %	NMR spectroscopy	Discovery + Replication	297374	8917	17.571	1.84522	-	-	-	-	-	-	0.71855	0.00253084	0.71359	0.723511	0.718673	0.00252993	0.713714	0.723631	0.000122409	6.65958e-05	-8.11601e-06	0.000252935	0.0660485	0.201049
SCORE2 + Oestradiol	Clinical biochemistry assay	Discovery	156093	4735	234.082	238.973	1.04342	0.0246964	0.994114	1.09517	0.0852617	0.15336	0.718875	0.00344869	0.712116	0.725635	0.718994	0.00344985	0.712232	0.725755	0.000118214	9.4291e-05	-6.65933e-05	0.000303021	0.209947	0.484628
SCORE2 + Oestradiol	Clinical biochemistry assay	Replication	119179	3553	237.042	253.016	-	-	-	-	-	-	0.71929	0.00403108	0.711389	0.72719	0.719405	0.00403022	0.711506	0.727304	0.000115668	9.0376e-05	-6.14654e-05	0.000292802	0.200595	0.748453
SCORE2 + Oestradiol	Clinical biochemistry assay	Discovery + Replication	275272	8288	235.363	245.156	-	-	-	-	-	-	0.719064	0.00262062	0.713927	0.7242	0.71918	0.00262083	0.714043	0.724317	0.000116332	6.35336e-05	-8.19184e-06	0.000240855	0.0670965	0.202019
SCORE2 + IGF-1	Clinical biochemistry assay	Discovery	167473	5063	21.6688	5.58883	0.935442	0.0150265	0.908294	0.963402	8.94572e-06	3.87182e-05	0.717946	0.00334067	0.711398	0.724494	0.718459	0.00333739	0.711917	0.725	0.00051257	0.000307968	-9.10367e-05	0.00111618	0.0960405	0.289166
SCORE2 + IGF-1	Clinical biochemistry assay	Replication	128179	3800	21.6958	5.56546	-	-	-	-	-	-	0.719409	0.00390053	0.711765	0.727054	0.719694	0.00389043	0.712069	0.727319	0.00028436	0.000355325	-0.000412064	0.000980784	0.423548	0.983783
SCORE2 + IGF-1	Clinical biochemistry assay	Discovery + Replication	295652	8863	21.6805	5.57871	-	-	-	-	-	-	0.718584	0.00253723	0.713611	0.723557	0.719001	0.00253299	0.714036	0.723966	0.000416896	0.000229488	-3.2893e-05	0.000866684	0.0692735	0.206331
SCORE2 + XS-VLDL-C	NMR spectroscopy	Discovery	168517	5096	0.192839	0.0459386	1.05283	0.0144038	1.02352	1.08297	0.000351439	0.00110624	0.717907	0.00333172	0.711376	0.724437	0.718315	0.00332896	0.71179	0.724839	0.000408283	0.000227642	-3.7888e-05	0.000854454	0.0728886	0.237937
SCORE2 + XS-VLDL-C	NMR spectroscopy	Replication	128844	3823	0.193456	0.0461163	-	-	-	-	-	-	0.719263	0.00389129	0.711636	0.72689	0.719437	0.00388339	0.711826	0.727048	0.000174066	0.000252255	-0.000320346	0.000668477	0.490171	0.983783
SCORE2 + XS-VLDL-C	NMR spectroscopy	Discovery + Replication	297361	8919	0.193107	0.0460166	-	-	-	-	-	-	0.718498	0.00253077	0.713538	0.723459	0.718803	0.00252738	0.71385	0.723757	0.000304955	0.000169029	-2.63371e-05	0.000636246	0.0712077	0.209835
SCORE2 + XL-HDL-PL %	NMR spectroscopy	Discovery	168270	5088	45.0484	5.93202	1.05334	0.0156695	1.02148	1.08619	0.000912124	0.00271676	0.717557	0.00333541	0.71102	0.724094	0.717928	0.00333994	0.711382	0.724474	0.000371304	0.000216541	-5.31089e-05	0.000795717	0.0863995	0.268906
SCORE2 + XL-HDL-PL %	NMR spectroscopy	Replication	128797	3821	44.7821	6.92165	-	-	-	-	-	-	0.719343	0.00389214	0.711715	0.726972	0.719548	0.00389535	0.711914	0.727183	0.000205164	0.000258136	-0.000300773	0.000711101	0.426735	0.983783
SCORE2 + XL-HDL-PL %	NMR spectroscopy	Discovery + Replication	297067	8909	44.933	6.38132	-	-	-	-	-	-	0.718333	0.00253263	0.713369	0.723297	0.718629	0.00253541	0.71366	0.723598	0.000295889	0.000166806	-3.10457e-05	0.000622823	0.0760886	0.221858
SCORE2 + bOHbutyrate	NMR spectroscopy	Discovery	165672	4967	0.0602683	0.0628638	1.02318	0.0135226	0.996421	1.05066	0.0901105	0.161036	0.718601	0.00337013	0.711996	0.725207	0.718725	0.00336974	0.712121	0.72533	0.00012387	0.000107428	-8.66842e-05	0.000334424	0.248888	0.547158
SCORE2 + bOHbutyrate	NMR spectroscopy	Replication	126463	3701	0.0620948	0.0602063	-	-	-	-	-	-	0.720279	0.00395243	0.712532	0.728025	0.720461	0.00395113	0.712717	0.728205	0.000182076	0.000124401	-6.17447e-05	0.000425897	0.143296	0.650705
SCORE2 + bOHbutyrate	NMR spectroscopy	Discovery + Replication	292135	8668	0.061059	0.0617339	-	-	-	-	-	-	0.719327	0.00256442	0.714301	0.724353	0.719472	0.00256391	0.714447	0.724497	0.000144549	8.22988e-05	-1.67537e-05	0.000305852	0.0790214	0.22801
SCORE2 + HDL-PL	NMR spectroscopy	Discovery	168365	5092	1.57342	0.3135	0.924493	0.0166424	0.894824	0.955146	2.3882e-06	1.16058e-05	0.71774	0.00333383	0.711206	0.724275	0.71837	0.00333796	0.711828	0.724912	0.000629789	0.000339504	-3.56255e-05	0.0012952	0.063592	0.214817
SCORE2 + HDL-PL	NMR spectroscopy	Replication	128849	3821	1.59849	0.327332	-	-	-	-	-	-	0.719308	0.00389197	0.71168	0.726937	0.719502	0.00389974	0.711859	0.727146	0.000193988	0.000385272	-0.00056113	0.000949107	0.614605	0.983783
SCORE2 + HDL-PL	NMR spectroscopy	Discovery + Replication	297214	8913	1.58429	0.319811	-	-	-	-	-	-	0.718424	0.00253188	0.713461	0.723386	0.718867	0.00253597	0.713897	0.723838	0.000443602	0.000255428	-5.70282e-05	0.000944233	0.0824403	0.235422
SCORE2 + Tyr	NMR spectroscopy	Discovery	168376	5091	0.0624173	0.0140835	1.01746	0.0140443	0.989835	1.04586	0.217768	0.331438	0.717767	0.00333388	0.711233	0.724301	0.717817	0.00333344	0.711283	0.72435	4.96619e-05	7.96384e-05	-0.000106426	0.00020575	0.532895	0.734388
SCORE2 + Tyr	NMR spectroscopy	Replication	128927	3821	0.0634243	0.0139855	-	-	-	-	-	-	0.71932	0.00389356	0.711689	0.726952	0.719515	0.00389137	0.711888	0.727142	0.000194432	9.38386e-05	1.05116e-05	0.000378352	0.0382671	0.278947
SCORE2 + Tyr	NMR spectroscopy	Discovery + Replication	297303	8912	0.062854	0.0140499	-	-	-	-	-	-	0.718444	0.00253234	0.713481	0.723408	0.718549	0.00253157	0.713587	0.723511	0.000104887	6.11867e-05	-1.50369e-05	0.00022481	0.0864903	0.244468
SCORE2 + L-HDL-CE %	NMR spectroscopy	Discovery	168473	5095	34.5225	4.23716	0.98168	0.0131034	0.956789	1.00722	0.15822	0.249017	0.717901	0.00333228	0.71137	0.724432	0.718007	0.00333088	0.711479	0.724536	0.000106607	8.97994e-05	-6.93962e-05	0.000282611	0.235159	0.533928
SCORE2 + L-HDL-CE %	NMR spectroscopy	Replication	128898	3823	34.3824	4.69073	-	-	-	-	-	-	0.71928	0.00389118	0.711653	0.726906	0.719409	0.00388814	0.711789	0.72703	0.000129946	0.000102825	-7.15886e-05	0.00033148	0.20632	0.748642
SCORE2 + L-HDL-CE %	NMR spectroscopy	Discovery + Replication	297371	8918	34.4618	4.43999	-	-	-	-	-	-	0.718503	0.00253098	0.713542	0.723463	0.718618	0.00252951	0.713661	0.723576	0.000115754	6.81871e-05	-1.78899e-05	0.000249399	0.0895835	0.250653
SCORE2 + Acetone	NMR spectroscopy	Discovery	168227	5089	0.0140672	0.00535667	1.02981	0.012724	1.00444	1.05581	0.0209792	0.0484271	0.717952	0.00333429	0.711417	0.724487	0.71823	0.00333411	0.711695	0.724765	0.000277926	0.000155028	-2.59232e-05	0.000581776	0.0730132	0.237937
SCORE2 + Acetone	NMR spectroscopy	Replication	128799	3816	0.0142539	0.0052721	-	-	-	-	-	-	0.719187	0.00389447	0.711554	0.72682	0.719247	0.0038926	0.711618	0.726877	6.00123e-05	0.000153778	-0.000241388	0.000361412	0.69635	0.983783
SCORE2 + Acetone	NMR spectroscopy	Discovery + Replication	297026	8905	0.0141482	0.00532096	-	-	-	-	-	-	0.718493	0.00253277	0.713529	0.723457	0.718671	0.00253217	0.713708	0.723634	0.000178663	0.000111091	-3.90709e-05	0.000396396	0.107778	0.298545
SCORE2 + XXL-VLDL-FC %	NMR spectroscopy	Discovery	167902	5082	13.5221	6.18003	1.03288	0.0160763	1.00084	1.06594	0.044205	0.0893781	0.717706	0.00333598	0.711168	0.724245	0.717809	0.00333657	0.711269	0.724348	0.000102641	0.000132639	-0.000157326	0.000362608	0.439026	0.710663
SCORE2 + XXL-VLDL-FC %	NMR spectroscopy	Replication	128599	3809	13.8468	6.69083	-	-	-	-	-	-	0.718724	0.00389995	0.711081	0.726368	0.718265	0.00390232	0.710616	0.725913	-0.000459963	0.000136743	-0.000727975	-0.000191951	0.000769052	0.0177523
SCORE2 + XXL-VLDL-FC %	NMR spectroscopy	Discovery + Replication	296501	8891	13.6629	6.40859	-	-	-	-	-	-	0.718154	0.00253504	0.713185	0.723122	0.718004	0.00253596	0.713034	0.722975	-0.00014953	9.49151e-05	-0.00033556	3.65001e-05	0.115162	0.315841
SCORE2 + MUFA	NMR spectroscopy	Discovery	168517	5096	2.88636	0.799835	1.01135	0.0132995	0.98533	1.03806	0.396024	0.526558	0.717907	0.00333172	0.711376	0.724437	0.717963	0.0033305	0.711436	0.724491	5.67138e-05	5.48518e-05	-5.07938e-05	0.000164221	0.301161	0.611449
SCORE2 + MUFA	NMR spectroscopy	Replication	128946	3823	2.94875	0.851836	-	-	-	-	-	-	0.719302	0.00389112	0.711676	0.726929	0.719382	0.00388917	0.71176	0.727005	7.99363e-05	6.26372e-05	-4.28303e-05	0.000202703	0.201892	0.748453
SCORE2 + MUFA	NMR spectroscopy	Discovery + Replication	297463	8919	2.91341	0.82336	-	-	-	-	-	-	0.718516	0.00253073	0.713556	0.723476	0.718579	0.00252966	0.713621	0.723537	6.3333e-05	4.11553e-05	-1.733e-05	0.000143996	0.123834	0.328745
SCORE2 + XL-VLDL-FC %	NMR spectroscopy	Discovery	168361	5089	12.2335	1.9241	1.05378	0.0155518	1.02215	1.0864	0.000755478	0.00227465	0.717637	0.00333414	0.711102	0.724172	0.717974	0.00333666	0.711434	0.724514	0.000337038	0.000204918	-6.45928e-05	0.00073867	0.100021	0.294744
SCORE2 + XL-VLDL-FC %	NMR spectroscopy	Replication	128883	3823	12.2396	2.00406	-	-	-	-	-	-	0.719341	0.00389079	0.711715	0.726967	0.719454	0.00389444	0.711821	0.727087	0.000113222	0.000238998	-0.000355206	0.00058165	0.635688	0.983783
SCORE2 + XL-VLDL-FC %	NMR spectroscopy	Discovery + Replication	297244	8912	12.2361	1.95917	-	-	-	-	-	-	0.718379	0.0025317	0.713417	0.723341	0.71862	0.0025338	0.713653	0.723586	0.000240581	0.000155783	-6.47494e-05	0.00054591	0.122509	0.328745
SCORE2 + M-HDL-FC %	NMR spectroscopy	Discovery	168466	5095	8.40395	0.654705	0.942931	0.0159769	0.913861	0.972925	0.000235125	0.000757323	0.717874	0.0033323	0.711343	0.724405	0.718314	0.00333345	0.711781	0.724848	0.000439822	0.000250173	-5.05093e-05	0.000930153	0.0787361	0.253603
SCORE2 + M-HDL-FC %	NMR spectroscopy	Replication	128893	3821	8.44162	0.6398	-	-	-	-	-	-	0.71924	0.00389272	0.71161	0.72687	0.719323	0.00389587	0.711687	0.726959	8.28527e-05	0.000285775	-0.000477257	0.000642962	0.771875	0.983783
SCORE2 + M-HDL-FC %	NMR spectroscopy	Discovery + Replication	297359	8916	8.42028	0.648554	-	-	-	-	-	-	0.718471	0.00253142	0.713509	0.723432	0.718761	0.00253279	0.713797	0.723725	0.000290211	0.000188977	-8.01782e-05	0.0006606	0.124614	0.328745
SCORE2 + Creatinine	Clinical biochemistry assay	Discovery	168436	5094	71.086	14.2277	1.02859	0.0142639	1.00023	1.05775	0.0481627	0.0952934	0.717933	0.00333251	0.711401	0.724465	0.717978	0.00333448	0.711443	0.724513	4.49258e-05	0.000127071	-0.000204129	0.00029398	0.723677	0.828477
SCORE2 + Creatinine	Clinical biochemistry assay	Replication	128885	3821	71.0422	14.7429	-	-	-	-	-	-	0.719176	0.00389254	0.711547	0.726805	0.719467	0.00389069	0.711842	0.727093	0.00029128	0.000158986	-2.03267e-05	0.000602887	0.0669347	0.394488
SCORE2 + Creatinine	Clinical biochemistry assay	Discovery + Replication	297321	8915	71.067	14.4533	-	-	-	-	-	-	0.718477	0.00253147	0.713515	0.723438	0.718631	0.00253178	0.713669	0.723593	0.000154082	0.000100055	-4.20224e-05	0.000350187	0.123567	0.328745
SCORE2 + Ala	NMR spectroscopy	Discovery	168138	5084	0.287594	0.0579767	0.970264	0.0145244	0.943033	0.998282	0.0376769	0.0773074	0.718184	0.00333165	0.711654	0.724714	0.718275	0.00333262	0.711743	0.724807	9.06517e-05	0.000138516	-0.000180836	0.000362139	0.512824	0.714415
SCORE2 + Ala	NMR spectroscopy	Replication	128690	3816	0.294504	0.0583193	-	-	-	-	-	-	0.719335	0.00389601	0.711699	0.726971	0.719563	0.00389781	0.711924	0.727203	0.000228084	0.000154964	-7.56402e-05	0.000531807	0.141062	0.650705
SCORE2 + Ala	NMR spectroscopy	Discovery + Replication	296828	8900	0.29059	0.0582262	-	-	-	-	-	-	0.718689	0.00253209	0.713726	0.723651	0.718845	0.00253304	0.71388	0.723809	0.00015626	0.000103694	-4.69753e-05	0.000359496	0.131825	0.344486
SCORE2 + XS-VLDL-CE %	NMR spectroscopy	Discovery	168472	5096	36.0664	3.57982	0.97305	0.0138603	0.946973	0.999846	0.0487181	0.0957086	0.717895	0.00333175	0.711365	0.724425	0.71813	0.00332997	0.711603	0.724657	0.000234839	0.000127461	-1.49798e-05	0.000484657	0.0654109	0.218299
SCORE2 + XS-VLDL-CE %	NMR spectroscopy	Replication	128844	3823	35.9653	3.63847	-	-	-	-	-	-	0.719263	0.00389129	0.711636	0.72689	0.719287	0.00389044	0.711662	0.726912	2.39578e-05	0.000145064	-0.000260363	0.000308278	0.868823	0.983783
SCORE2 + XS-VLDL-CE %	NMR spectroscopy	Discovery + Replication	297316	8919	36.0226	3.6057	-	-	-	-	-	-	0.718492	0.00253079	0.713532	0.723452	0.718636	0.00252977	0.713678	0.723594	0.000143886	9.62176e-05	-4.46967e-05	0.00033247	0.134803	0.348976
SCORE2 + Phosphatidylc	NMR spectroscopy	Discovery	168517	5096	2.14739	0.353639	0.943304	0.0153808	0.915292	0.972174	0.000147774	0.000505351	0.717907	0.00333172	0.711376	0.724437	0.718298	0.00333748	0.711756	0.724839	0.000391242	0.000265945	-0.000130001	0.000912486	0.141254	0.379864
SCORE2 + Phosphatidylc	NMR spectroscopy	Replication	128946	3823	2.17153	0.357199	-	-	-	-	-	-	0.719302	0.00389112	0.711676	0.726929	0.719458	0.00390082	0.711813	0.727104	0.000156035	0.000299837	-0.000431634	0.000743704	0.602784	0.983783
SCORE2 + Phosphatidylc	NMR spectroscopy	Discovery + Replication	297463	8919	2.15785	0.355388	-	-	-	-	-	-	0.718516	0.00253073	0.713556	0.723476	0.718812	0.00253594	0.713842	0.723782	0.000296171	0.000198978	-9.38184e-05	0.000686161	0.136629	0.350428
SCORE2 + Cholines	NMR spectroscopy	Discovery	168517	5096	2.61707	0.381146	0.944854	0.0152414	0.917046	0.973505	0.000197826	0.000644678	0.717907	0.00333172	0.711376	0.724437	0.718271	0.00333743	0.71173	0.724812	0.000364657	0.000257839	-0.000140699	0.000870013	0.15728	0.407493
SCORE2 + Cholines	NMR spectroscopy	Replication	128946	3823	2.64978	0.384697	-	-	-	-	-	-	0.719302	0.00389112	0.711676	0.726929	0.719467	0.00390058	0.711822	0.727112	0.000164402	0.000292829	-0.000409533	0.000738336	0.574507	0.983783
SCORE2 + Cholines	NMR spectroscopy	Discovery + Replication	297463	8919	2.63125	0.383032	-	-	-	-	-	-	0.718516	0.00253073	0.713556	0.723476	0.718801	0.00253586	0.71383	0.723771	0.000284792	0.000193495	-9.44516e-05	0.000664035	0.141067	0.358491
SCORE2 + Creatinine	NMR spectroscopy	Discovery	164372	4997	0.0661536	0.0124205	1.03155	0.0144673	1.00271	1.06122	0.0317793	0.0687724	0.717636	0.00336703	0.711037	0.724236	0.71774	0.00336846	0.711138	0.724342	0.000103299	0.000143208	-0.000177383	0.000383981	0.470712	0.710663
SCORE2 + Creatinine	NMR spectroscopy	Replication	127423	3768	0.0673625	0.0128305	-	-	-	-	-	-	0.719227	0.00392011	0.711544	0.726911	0.719479	0.00391739	0.711801	0.727157	0.000251454	0.000173802	-8.91924e-05	0.0005921	0.147958	0.66104
SCORE2 + Creatinine	NMR spectroscopy	Discovery + Replication	291795	8765	0.0666815	0.0126154	-	-	-	-	-	-	0.718341	0.00255401	0.713335	0.723346	0.718501	0.00255386	0.713496	0.723507	0.000160883	0.000111051	-5.67732e-05	0.000378539	0.147413	0.371213
SCORE2 + L-VLDL-FC %	NMR spectroscopy	Discovery	168378	5094	13.9389	1.38746	1.09392	0.016701	1.05869	1.13032	7.66059e-08	4.82269e-07	0.717877	0.00333218	0.711346	0.724408	0.718787	0.0033305	0.71226	0.725315	0.000910117	0.000346405	0.000231176	0.00158906	0.00860595	0.0507202
SCORE2 + L-VLDL-FC %	NMR spectroscopy	Replication	128946	3823	13.9439	1.35603	-	-	-	-	-	-	0.719302	0.00389112	0.711676	0.726929	0.718962	0.0038961	0.711325	0.726598	-0.000340539	0.000407651	-0.00113952	0.000458442	0.40351	0.983783
SCORE2 + L-VLDL-FC %	NMR spectroscopy	Discovery + Replication	297324	8917	13.9411	1.37392	-	-	-	-	-	-	0.718499	0.00253093	0.713539	0.72346	0.718876	0.0025315	0.713915	0.723838	0.000377103	0.000262451	-0.00013729	0.000891497	0.150759	0.376219
SCORE2 + M-LDL-PL %	NMR spectroscopy	Discovery	168463	5095	26.1413	0.798863	1.02667	0.0145776	0.997756	1.05643	0.0709411	0.131884	0.717865	0.00333203	0.711334	0.724396	0.717945	0.0033326	0.711413	0.724476	7.94871e-05	0.000121578	-0.000158802	0.000317776	0.513244	0.714415
SCORE2 + M-LDL-PL %	NMR spectroscopy	Replication	128946	3823	26.1334	0.834054	-	-	-	-	-	-	0.719302	0.00389112	0.711676	0.726929	0.719488	0.00389368	0.711857	0.72712	0.00018608	0.000136593	-8.16374e-05	0.000453797	0.173105	0.726515
SCORE2 + M-LDL-PL %	NMR spectroscopy	Discovery + Replication	297409	8918	26.1379	0.814315	-	-	-	-	-	-	0.718492	0.00253086	0.713532	0.723453	0.718619	0.00253186	0.713657	0.723581	0.000126844	8.9132e-05	-4.78512e-05	0.00030154	0.154705	0.382619
SCORE2 + XS-VLDL-CE	NMR spectroscopy	Discovery	168517	5096	0.133098	0.0322662	1.04622	0.0144997	1.01691	1.07638	0.0018325	0.00512729	0.717907	0.00333172	0.711376	0.724437	0.71819	0.00332972	0.711664	0.724716	0.000283674	0.00020064	-0.000109573	0.000676922	0.157407	0.407493
SCORE2 + XS-VLDL-CE	NMR spectroscopy	Replication	128844	3823	0.133451	0.0323716	-	-	-	-	-	-	0.719263	0.00389129	0.711636	0.72689	0.719383	0.00388472	0.711769	0.726997	0.00012028	0.000221996	-0.000314825	0.000555385	0.587949	0.983783
SCORE2 + XS-VLDL-CE	NMR spectroscopy	Discovery + Replication	297361	8919	0.133251	0.0323124	-	-	-	-	-	-	0.718498	0.00253077	0.713538	0.723459	0.718708	0.00252809	0.713753	0.723663	0.000209872	0.000148838	-8.18446e-05	0.000501589	0.158518	0.38858
SCORE2 + L-HDL-TG %	NMR spectroscopy	Discovery	168473	5095	5.29787	3.0234	1.02674	0.0125894	1.00171	1.05239	0.0360929	0.0751709	0.717901	0.00333228	0.71137	0.724432	0.718119	0.00333046	0.711592	0.724647	0.000218574	0.000129626	-3.54887e-05	0.000472636	0.0917599	0.279313
SCORE2 + L-HDL-TG %	NMR spectroscopy	Replication	128898	3823	5.3997	3.42069	-	-	-	-	-	-	0.71928	0.00389118	0.711653	0.726906	0.719321	0.00388797	0.711701	0.726941	4.14266e-05	0.00014268	-0.000238221	0.000321074	0.771551	0.983783
SCORE2 + L-HDL-TG %	NMR spectroscopy	Discovery + Replication	297371	8918	5.34201	3.20206	-	-	-	-	-	-	0.718503	0.00253098	0.713542	0.723463	0.718636	0.00252927	0.713679	0.723593	0.000133543	9.59954e-05	-5.46048e-05	0.00032169	0.164184	0.398938
SCORE2 + S-LDL-TG	NMR spectroscopy	Discovery	168517	5096	0.0154399	0.00564969	1.01013	0.0130325	0.984657	1.03627	0.439209	0.571177	0.717907	0.00333172	0.711376	0.724437	0.717964	0.00333074	0.711436	0.724492	5.72442e-05	4.95974e-05	-3.99649e-05	0.000154453	0.248427	0.547158
SCORE2 + S-LDL-TG	NMR spectroscopy	Replication	128946	3823	0.0157411	0.00600891	-	-	-	-	-	-	0.719302	0.00389112	0.711676	0.726929	0.71935	0.00388959	0.711726	0.726973	4.73774e-05	5.73834e-05	-6.5092e-05	0.000159847	0.409014	0.983783
SCORE2 + S-LDL-TG	NMR spectroscopy	Discovery + Replication	297463	8919	0.0155705	0.00581004	-	-	-	-	-	-	0.718516	0.00253073	0.713556	0.723476	0.718566	0.00252989	0.713608	0.723525	5.04794e-05	3.74179e-05	-2.28583e-05	0.000123817	0.177314	0.427095
SCORE2 + Total CE	NMR spectroscopy	Discovery	168060	5090	3.47851	0.600861	0.962758	0.014546	0.935698	0.990601	0.00907615	0.0220534	0.717644	0.00333468	0.711108	0.72418	0.71785	0.0033381	0.711308	0.724393	0.000206207	0.000182963	-0.000152395	0.000564808	0.259726	0.566489
SCORE2 + Total CE	NMR spectroscopy	Replication	128454	3814	3.52217	0.601897	-	-	-	-	-	-	0.71898	0.00389779	0.71134	0.726619	0.719118	0.00390277	0.711469	0.726767	0.000138255	0.000201193	-0.000256076	0.000532586	0.491971	0.983783
SCORE2 + Total CE	NMR spectroscopy	Discovery + Replication	296514	8904	3.49742	0.601698	-	-	-	-	-	-	0.718228	0.00253385	0.713261	0.723194	0.718404	0.00253668	0.713432	0.723376	0.000176726	0.000133313	-8.45628e-05	0.000438014	0.184957	0.434178
SCORE2 + Phosphoglyc	NMR spectroscopy	Discovery	168517	5096	2.32425	0.374061	0.945048	0.0151014	0.917486	0.973438	0.000182077	0.000607655	0.717907	0.00333172	0.711376	0.724437	0.718264	0.00333757	0.711723	0.724806	0.000357777	0.000259343	-0.000150527	0.00086608	0.167726	0.414962
SCORE2 + Phosphoglyc	NMR spectroscopy	Replication	128946	3823	2.35493	0.376788	-	-	-	-	-	-	0.719302	0.00389112	0.711676	0.726929	0.719413	0.00390114	0.711767	0.727059	0.000110686	0.000295036	-0.000467573	0.000688945	0.70754	0.983783
SCORE2 + Phosphoglyc	NMR spectroscopy	Discovery + Replication	297463	8919	2.33755	0.375553	-	-	-	-	-	-	0.718516	0.00253073	0.713556	0.723476	0.718775	0.00253607	0.713804	0.723746	0.000259288	0.000194784	-0.000122482	0.000641058	0.183137	0.434178
SCORE2 + S-HDL-PL %	NMR spectroscopy	Discovery	168307	5091	57.0083	1.20686	1.00697	0.0147494	0.97828	1.03651	0.637528	0.723751	0.717809	0.00333357	0.711275	0.724342	0.71782	0.00333368	0.711286	0.724354	1.14618e-05	3.26809e-05	-5.25916e-05	7.55152e-05	0.725799	0.828477
SCORE2 + S-HDL-PL %	NMR spectroscopy	Replication	128823	3820	56.9939	1.23358	-	-	-	-	-	-	0.719249	0.003893	0.711619	0.726879	0.719314	0.00389214	0.711686	0.726943	6.52187e-05	3.72804e-05	-7.84946e-06	0.000138287	0.0802199	0.435704
SCORE2 + S-HDL-PL %	NMR spectroscopy	Discovery + Replication	297130	8911	57.0021	1.21854	-	-	-	-	-	-	0.718438	0.00253204	0.713475	0.723401	0.718471	0.00253185	0.713508	0.723433	3.26868e-05	2.46047e-05	-1.55375e-05	8.09112e-05	0.18402	0.434178
SCORE2 + Testosterone	Clinical biochemistry assay	Discovery	167201	5053	5.88402	6.13807	1.07088	0.0287116	1.01228	1.13287	0.0170787	0.0400915	0.718206	0.00334509	0.71165	0.724763	0.718418	0.00334326	0.711866	0.724971	0.000211771	0.000162925	-0.000107556	0.000531098	0.193667	0.462464
SCORE2 + Testosterone	Clinical biochemistry assay	Replication	127737	3794	5.83158	6.1279	-	-	-	-	-	-	0.719272	0.00390535	0.711618	0.726927	0.719369	0.00390823	0.711709	0.727029	9.67228e-05	0.000184561	-0.00026501	0.000458455	0.60023	0.983783
SCORE2 + Testosterone	Clinical biochemistry assay	Discovery + Replication	294938	8847	5.86131	6.13371	-	-	-	-	-	-	0.718674	0.00254051	0.713695	0.723653	0.718836	0.00254055	0.713856	0.723815	0.000161424	0.000122283	-7.82461e-05	0.000401093	0.186806	0.434835
SCORE2 + LDL size	NMR spectroscopy	Discovery	168010	5079	23.9353	0.0839002	1.02279	0.014084	0.994939	1.05141	0.109657	0.182981	0.71794	0.00333817	0.711398	0.724483	0.717988	0.00333919	0.711444	0.724533	4.8044e-05	0.000106164	-0.000160034	0.000256122	0.650878	0.80897
SCORE2 + LDL size	NMR spectroscopy	Replication	128834	3820	23.9363	0.0865301	-	-	-	-	-	-	0.719272	0.00389343	0.711641	0.726903	0.719453	0.00389526	0.711818	0.727087	0.000180912	0.000123402	-6.09517e-05	0.000422776	0.142638	0.650705
SCORE2 + LDL size	NMR spectroscopy	Discovery + Replication	296844	8899	23.9357	0.085053	-	-	-	-	-	-	0.718521	0.00253419	0.713554	0.723488	0.718626	0.0025352	0.713657	0.723595	0.000104875	8.01837e-05	-5.22817e-05	0.000262033	0.190894	0.440646
SCORE2 + LA	NMR spectroscopy	Discovery	168517	5096	3.55896	0.636792	0.964457	0.0142128	0.937962	0.991701	0.0108875	0.0262247	0.717907	0.00333172	0.711376	0.724437	0.718072	0.00333484	0.711536	0.724608	0.00016547	0.000173799	-0.000175169	0.00050611	0.341056	0.635219
SCORE2 + LA	NMR spectroscopy	Replication	128888	3821	3.59786	0.650032	-	-	-	-	-	-	0.719215	0.0038931	0.711585	0.726845	0.719378	0.00389831	0.711737	0.727019	0.000163116	0.000194696	-0.00021848	0.000544713	0.402142	0.983783
SCORE2 + LA	NMR spectroscopy	Discovery + Replication	297405	8917	3.57582	0.642852	-	-	-	-	-	-	0.718478	0.00253128	0.713517	0.723439	0.718644	0.00253408	0.713677	0.723611	0.000166011	0.000129654	-8.81067e-05	0.000420129	0.2004	0.458766
SCORE2 + XL-HDL-PL	NMR spectroscopy	Discovery	168420	5093	0.0821765	0.0446157	1.03938	0.0169233	1.00547	1.07443	0.0224833	0.05147	0.717774	0.00333318	0.711241	0.724307	0.717924	0.00333447	0.711388	0.724459	0.000149629	0.00015434	-0.000152873	0.00045213	0.332309	0.626188
SCORE2 + XL-HDL-PL	NMR spectroscopy	Replication	128894	3822	0.0843047	0.0495535	-	-	-	-	-	-	0.719363	0.00389137	0.711736	0.72699	0.719521	0.00388979	0.711897	0.727144	0.000157446	0.000180494	-0.000196317	0.000511208	0.383043	0.982434
SCORE2 + XL-HDL-PL	NMR spectroscopy	Discovery + Replication	297314	8915	0.0830991	0.0468322	-	-	-	-	-	-	0.718466	0.00253144	0.713505	0.723428	0.718615	0.0025315	0.713653	0.723576	0.000148708	0.000117272	-8.11401e-05	0.000378557	0.204774	0.464938
SCORE2 + VLDL size	NMR spectroscopy	Discovery	168517	5096	38.5547	1.21281	0.940633	0.0154551	0.912567	0.969562	7.49434e-05	0.000266145	0.717907	0.00333172	0.711376	0.724437	0.718353	0.00333482	0.711817	0.724889	0.000446455	0.000270463	-8.36427e-05	0.000976553	0.0987985	0.294271
SCORE2 + VLDL size	NMR spectroscopy	Replication	128946	3823	38.5677	1.28645	-	-	-	-	-	-	0.719302	0.00389112	0.711676	0.726929	0.719304	0.00389721	0.711665	0.726942	1.34038e-06	0.000300016	-0.000586679	0.00058936	0.996435	0.999263
SCORE2 + VLDL size	NMR spectroscopy	Discovery + Replication	297463	8919	38.5603	1.24528	-	-	-	-	-	-	0.718516	0.00253073	0.713556	0.723476	0.718768	0.00253373	0.713802	0.723734	0.000252249	0.000200729	-0.000141171	0.00064567	0.208874	0.47039
SCORE2 + M-LDL-FC	NMR spectroscopy	Discovery	168517	5096	0.125035	0.0297089	0.974122	0.0139865	0.947781	1.00119	0.0608485	0.115445	0.717907	0.00333172	0.711376	0.724437	0.718026	0.00333389	0.711492	0.724561	0.000119908	0.000127228	-0.000129455	0.00036927	0.345956	0.635219
SCORE2 + M-LDL-FC	NMR spectroscopy	Replication	128946	3823	0.126531	0.029865	-	-	-	-	-	-	0.719302	0.00389112	0.711676	0.726929	0.719417	0.00389333	0.711786	0.727048	0.000115062	0.00014399	-0.000167153	0.000397278	0.424235	0.983783
SCORE2 + M-LDL-FC	NMR spectroscopy	Discovery + Replication	297463	8919	0.125683	0.0297858	-	-	-	-	-	-	0.718516	0.00253073	0.713556	0.723476	0.718634	0.00253232	0.713671	0.723597	0.000118133	9.53006e-05	-6.86525e-05	0.000304919	0.215129	0.48057
SCORE2 + XS-VLDL-C %	NMR spectroscopy	Discovery	168472	5096	52.1978	3.9418	0.980146	0.0137236	0.954134	1.00687	0.143951	0.230488	0.717895	0.00333175	0.711365	0.724425	0.718042	0.00333051	0.711514	0.72457	0.000146722	9.39641e-05	-3.74441e-05	0.000330888	0.118413	0.338148
SCORE2 + XS-VLDL-C %	NMR spectroscopy	Replication	128844	3823	52.0742	4.00017	-	-	-	-	-	-	0.719263	0.00389129	0.711636	0.72689	0.719274	0.00389072	0.711648	0.7269	1.10912e-05	0.000107751	-0.000200096	0.000222279	0.918016	0.983783
SCORE2 + XS-VLDL-C %	NMR spectroscopy	Discovery + Replication	297316	8919	52.1442	3.96767	-	-	-	-	-	-	0.718492	0.00253079	0.713532	0.723452	0.71858	0.00253009	0.713621	0.723539	8.78725e-05	7.13951e-05	-5.20593e-05	0.000227804	0.218401	0.483976
SCORE2 + Calcium	Clinical biochemistry assay	Discovery	168416	5095	2.37716	0.0926154	0.948485	0.0144127	0.922067	0.97566	0.000242874	0.000773289	0.717864	0.00333186	0.711334	0.724394	0.718261	0.00333265	0.711729	0.724793	0.000396559	0.000256886	-0.000106928	0.000900045	0.122657	0.346694
SCORE2 + Calcium	Clinical biochemistry assay	Replication	128873	3817	2.37853	0.0926594	-	-	-	-	-	-	0.719352	0.00389442	0.711719	0.726985	0.71936	0.00389532	0.711726	0.726995	8.16878e-06	0.000282473	-0.000545467	0.000561805	0.976929	0.999263
SCORE2 + Calcium	Clinical biochemistry assay	Discovery + Replication	297289	8912	2.37775	0.0926368	-	-	-	-	-	-	0.718512	0.0025317	0.71355	0.723474	0.718744	0.00253233	0.713781	0.723707	0.000231501	0.000190885	-0.000142626	0.000605629	0.225214	0.495113
SCORE2 + TG / PG	NMR spectroscopy	Discovery	167743	5082	0.560195	0.222128	1.01717	0.0141758	0.989294	1.04582	0.229888	0.347972	0.717724	0.00333564	0.711186	0.724261	0.717808	0.00333473	0.711272	0.724344	8.396e-05	7.87999e-05	-7.0485e-05	0.000238405	0.286657	0.600303
SCORE2 + TG / PG	NMR spectroscopy	Replication	128841	3817	0.564358	0.233674	-	-	-	-	-	-	0.718904	0.00389473	0.71127	0.726537	0.718962	0.00389308	0.711332	0.726592	5.84455e-05	8.95784e-05	-0.000117125	0.000234016	0.514111	0.983783
SCORE2 + TG / PG	NMR spectroscopy	Discovery + Replication	296584	8899	0.562004	0.227225	-	-	-	-	-	-	0.71824	0.00253345	0.713275	0.723206	0.718311	0.00253257	0.713347	0.723275	7.05208e-05	5.94128e-05	-4.59261e-05	0.000186968	0.235242	0.502953
SCORE2 + XL-HDL-L	NMR spectroscopy	Discovery	168270	5088	0.17479	0.0790582	1.03885	0.0169223	1.00496	1.07389	0.0242906	0.0551515	0.717557	0.00333541	0.71102	0.724094	0.717699	0.00333649	0.71116	0.724239	0.000142148	0.000152548	-0.00015684	0.000441136	0.351428	0.635219
SCORE2 + XL-HDL-L	NMR spectroscopy	Replication	128797	3821	0.178517	0.0869881	-	-	-	-	-	-	0.719343	0.00389214	0.711715	0.726972	0.719483	0.00389036	0.711858	0.727108	0.000140263	0.000178169	-0.000208942	0.000489467	0.431138	0.983783
SCORE2 + XL-HDL-L	NMR spectroscopy	Discovery + Replication	297067	8909	0.176406	0.0826104	-	-	-	-	-	-	0.718333	0.00253263	0.713369	0.723297	0.718471	0.00253255	0.713507	0.723435	0.000137738	0.000115904	-8.94289e-05	0.000364905	0.234682	0.502953
SCORE2 + S-VLDL-CE %	NMR spectroscopy	Discovery	168517	5096	24.0633	2.5354	1.05811	0.0144328	1.02859	1.08846	9.10372e-05	0.000319206	0.717907	0.00333172	0.711376	0.724437	0.718313	0.00333445	0.711778	0.724849	0.000406879	0.000265733	-0.000113947	0.000927706	0.12573	0.35179
SCORE2 + S-VLDL-CE %	NMR spectroscopy	Replication	128946	3823	23.9359	2.63411	-	-	-	-	-	-	0.719302	0.00389112	0.711676	0.726929	0.719302	0.00389201	0.711674	0.72693	-2.71579e-07	0.000293992	-0.000576486	0.000575943	0.999263	0.999263
SCORE2 + S-VLDL-CE %	NMR spectroscopy	Discovery + Replication	297463	8919	24.0081	2.57942	-	-	-	-	-	-	0.718516	0.00253073	0.713556	0.723476	0.718752	0.00253211	0.713789	0.723715	0.000236206	0.0001971	-0.000150103	0.000622515	0.230758	0.502953
SCORE2 + Bilirubin (total)	Clinical biochemistry assay	Discovery	167842	5070	9.06445	4.36482	0.957954	0.0155418	0.929213	0.987584	0.00571202	0.0145159	0.718075	0.00334112	0.711527	0.724624	0.718351	0.00334072	0.711803	0.724898	0.00027547	0.000182315	-8.18611e-05	0.000632801	0.1308	0.357365
SCORE2 + Bilirubin (total)	Clinical biochemistry assay	Replication	128423	3815	9.11066	4.38257	-	-	-	-	-	-	0.719346	0.00389733	0.711707	0.726985	0.719364	0.00389619	0.711728	0.727001	1.84733e-05	0.000222908	-0.000418418	0.000455364	0.933952	0.983783
SCORE2 + Bilirubin (total)	Clinical biochemistry assay	Discovery + Replication	296265	8885	9.08448	4.37257	-	-	-	-	-	-	0.718631	0.00253657	0.713659	0.723602	0.718799	0.00253604	0.713828	0.72377	0.000168209	0.000141957	-0.00011002	0.000446439	0.236043	0.502953
SCORE2 + XL-HDL-P	NMR spectroscopy	Discovery	168353	5090	0.000241903	9.34491e-05	1.03436	0.0168971	1.00066	1.06918	0.0456028	0.091536	0.717817	0.0033344	0.711282	0.724353	0.717939	0.00333478	0.711403	0.724475	0.000121844	0.00013481	-0.000142378	0.000386066	0.366088	0.644514
SCORE2 + XL-HDL-P	NMR spectroscopy	Replication	128946	3823	0.000246086	0.000100167	-	-	-	-	-	-	0.719302	0.00389112	0.711676	0.726929	0.71943	0.00388872	0.711808	0.727052	0.000127931	0.000159193	-0.000184082	0.000439944	0.421615	0.983783
SCORE2 + XL-HDL-P	NMR spectroscopy	Discovery + Replication	297299	8913	0.000243718	9.64424e-05	-	-	-	-	-	-	0.718466	0.00253189	0.713503	0.723428	0.718587	0.00253134	0.713625	0.723548	0.000121048	0.000103144	-8.11095e-05	0.000323206	0.240559	0.50481
SCORE2 + M-VLDL-PL %	NMR spectroscopy	Discovery	168369	5091	22.6184	1.54921	1.05301	0.0148876	1.02273	1.08419	0.000520834	0.00162102	0.717778	0.00333351	0.711244	0.724312	0.718076	0.00333579	0.711538	0.724614	0.000298036	0.000243105	-0.000178442	0.000774514	0.220216	0.504131
SCORE2 + M-VLDL-PL %	NMR spectroscopy	Replication	128946	3823	22.5602	1.56151	-	-	-	-	-	-	0.719302	0.00389112	0.711676	0.726929	0.719385	0.00388985	0.711761	0.727009	8.2858e-05	0.000265335	-0.000437189	0.000602905	0.75483	0.983783
SCORE2 + M-VLDL-PL %	NMR spectroscopy	Discovery + Replication	297315	8914	22.5931	1.55482	-	-	-	-	-	-	0.718443	0.00253151	0.713481	0.723404	0.718654	0.00253213	0.713692	0.723617	0.000211662	0.000179906	-0.000140948	0.000564272	0.23939	0.50481
SCORE2 + HDL-FC	NMR spectroscopy	Discovery	168200	5085	0.300331	0.0717338	0.945618	0.0172578	0.914168	0.97815	0.00119495	0.00344794	0.717591	0.00333686	0.711051	0.724131	0.717889	0.00333916	0.711345	0.724434	0.000298152	0.000233004	-0.000158528	0.000754833	0.200686	0.471102
SCORE2 + HDL-FC	NMR spectroscopy	Replication	128844	3822	0.305699	0.0749751	-	-	-	-	-	-	0.719215	0.00389194	0.711587	0.726844	0.719298	0.00389727	0.711659	0.726936	8.2146e-05	0.000267212	-0.00044158	0.000605872	0.758525	0.983783
SCORE2 + HDL-FC	NMR spectroscopy	Discovery + Replication	297044	8907	0.302659	0.0732057	-	-	-	-	-	-	0.718299	0.00253319	0.713334	0.723263	0.718501	0.00253577	0.713531	0.723471	0.000202436	0.000176155	-0.000142822	0.000547694	0.250477	0.513942
SCORE2 + XXL-VLDL-CE	NMR spectroscopy	Discovery	168357	5093	0.0305155	0.0235064	1.00595	0.0135369	0.979612	1.033	0.661168	0.735517	0.717744	0.00333283	0.711212	0.724276	0.71777	0.00333245	0.711238	0.724301	2.57329e-05	2.62255e-05	-2.56682e-05	7.7134e-05	0.326487	0.626188
SCORE2 + XXL-VLDL-CE	NMR spectroscopy	Replication	128820	3820	0.030966	0.025414	-	-	-	-	-	-	0.719145	0.00389352	0.711514	0.726776	0.71917	0.00389278	0.711541	0.7268	2.49768e-05	3.26085e-05	-3.89347e-05	8.88883e-05	0.4437	0.983783
SCORE2 + XXL-VLDL-CE	NMR spectroscopy	Discovery + Replication	297177	8913	0.0307108	0.0243527	-	-	-	-	-	-	0.718355	0.00253189	0.713393	0.723317	0.71838	0.0025315	0.713418	0.723341	2.48245e-05	2.14851e-05	-1.72855e-05	6.69345e-05	0.247914	0.513942
SCORE2 + M-LDL-C	NMR spectroscopy	Discovery	168517	5096	0.443564	0.110809	0.974037	0.0141703	0.947357	1.00147	0.0633969	0.119462	0.717907	0.00333172	0.711376	0.724437	0.718001	0.00333431	0.711466	0.724536	9.43729e-05	0.000126295	-0.000153161	0.000341907	0.454918	0.710663
SCORE2 + M-LDL-C	NMR spectroscopy	Replication	128946	3823	0.448743	0.111221	-	-	-	-	-	-	0.719302	0.00389112	0.711676	0.726929	0.719429	0.00389409	0.711797	0.727062	0.000127182	0.000141707	-0.000150558	0.000404923	0.369451	0.959297
SCORE2 + M-LDL-C	NMR spectroscopy	Discovery + Replication	297463	8919	0.445809	0.111017	-	-	-	-	-	-	0.718516	0.00253073	0.713556	0.723476	0.718624	0.00253271	0.71366	0.723588	0.000108489	9.425e-05	-7.62373e-05	0.000293216	0.249699	0.513942
SCORE2 + S-VLDL-CE	NMR spectroscopy	Discovery	168517	5096	0.101635	0.0328994	1.03169	0.0141954	1.00338	1.06079	0.0279805	0.0613578	0.717907	0.00333172	0.711376	0.724437	0.718123	0.00332954	0.711597	0.724648	0.000216202	0.000143233	-6.45287e-05	0.000496933	0.131185	0.357365
SCORE2 + S-VLDL-CE	NMR spectroscopy	Replication	128946	3823	0.102199	0.0330356	-	-	-	-	-	-	0.719302	0.00389112	0.711676	0.726929	0.719306	0.00388773	0.711686	0.726926	3.66632e-06	0.000158884	-0.000307741	0.000315073	0.98159	0.999263
SCORE2 + S-VLDL-CE	NMR spectroscopy	Discovery + Replication	297463	8919	0.101879	0.0329596	-	-	-	-	-	-	0.718516	0.00253073	0.713556	0.723476	0.718637	0.00252884	0.713681	0.723594	0.0001215	0.000106399	-8.70389e-05	0.000330038	0.253486	0.516292
SCORE2 + L-HDL-TG	NMR spectroscopy	Discovery	168517	5096	0.0304805	0.0122266	1.01623	0.0143446	0.988058	1.04521	0.261675	0.389699	0.717907	0.00333172	0.711376	0.724437	0.717979	0.0033306	0.711452	0.724507	7.28963e-05	7.42685e-05	-7.26672e-05	0.00021846	0.326334	0.626188
SCORE2 + L-HDL-TG	NMR spectroscopy	Replication	128946	3823	0.0309574	0.0122045	-	-	-	-	-	-	0.719302	0.00389112	0.711676	0.726929	0.719355	0.00388796	0.711735	0.726976	5.32427e-05	8.67012e-05	-0.000116689	0.000223174	0.539153	0.983783
SCORE2 + L-HDL-TG	NMR spectroscopy	Discovery + Replication	297463	8919	0.0306872	0.0122193	-	-	-	-	-	-	0.718516	0.00253073	0.713556	0.723476	0.718579	0.00252936	0.713621	0.723536	6.31829e-05	5.63038e-05	-4.71705e-05	0.000173536	0.261787	0.529306
SCORE2 + M-LDL-CE	NMR spectroscopy	Discovery	168517	5096	0.318529	0.0836612	0.974917	0.0142039	0.948151	1.00244	0.0737053	0.135208	0.717907	0.00333172	0.711376	0.724437	0.717984	0.00333432	0.711449	0.724519	7.73098e-05	0.000121517	-0.000160858	0.000315478	0.524641	0.726628
SCORE2 + M-LDL-CE	NMR spectroscopy	Replication	128946	3823	0.322212	0.0842366	-	-	-	-	-	-	0.719302	0.00389112	0.711676	0.726929	0.719425	0.00389416	0.711793	0.727058	0.000123166	0.000136122	-0.000143628	0.000389959	0.365561	0.959297
SCORE2 + M-LDL-CE	NMR spectroscopy	Discovery + Replication	297463	8919	0.320126	0.0839308	-	-	-	-	-	-	0.718516	0.00253073	0.713556	0.723476	0.718612	0.00253272	0.713648	0.723576	9.61178e-05	9.06e-05	-8.14548e-05	0.000273691	0.288734	0.579559
SCORE2 + Total C	NMR spectroscopy	Discovery	167579	5071	4.79638	0.842484	0.970579	0.0145078	0.94337	0.998574	0.0395568	0.0805679	0.717277	0.00334248	0.710725	0.723828	0.717404	0.00334519	0.710847	0.72396	0.000126926	0.000145539	-0.000158325	0.000412177	0.38315	0.661682
SCORE2 + Total C	NMR spectroscopy	Replication	128210	3812	4.85464	0.842956	-	-	-	-	-	-	0.718899	0.00389873	0.711258	0.72654	0.718988	0.00390268	0.711339	0.726637	8.93257e-05	0.000158168	-0.000220678	0.000399329	0.572242	0.983783
SCORE2 + Total C	NMR spectroscopy	Discovery + Replication	295789	8883	4.82163	0.843182	-	-	-	-	-	-	0.717983	0.00253752	0.71301	0.722956	0.718093	0.00253977	0.713115	0.723071	0.000110246	0.000105126	-9.57974e-05	0.00031629	0.294315	0.582323
SCORE2 + L-HDL-C %	NMR spectroscopy	Discovery	168473	5095	44.6927	4.77433	0.997179	0.0135098	0.971122	1.02394	0.834368	0.875455	0.717901	0.00333228	0.71137	0.724432	0.71791	0.00333208	0.71138	0.724441	9.41125e-06	1.16689e-05	-1.34593e-05	3.22818e-05	0.419939	0.6924
SCORE2 + L-HDL-C %	NMR spectroscopy	Replication	128898	3823	44.5443	5.24981	-	-	-	-	-	-	0.71928	0.00389118	0.711653	0.726906	0.719291	0.00389078	0.711665	0.726916	1.11257e-05	1.58048e-05	-1.98511e-05	4.21025e-05	0.481467	0.983783
SCORE2 + L-HDL-C %	NMR spectroscopy	Discovery + Replication	297371	8918	44.6284	4.98653	-	-	-	-	-	-	0.718503	0.00253098	0.713542	0.723463	0.718514	0.00253077	0.713553	0.723474	1.09532e-05	1.04248e-05	-9.47898e-06	3.13854e-05	0.293401	0.582323
SCORE2 + Val	NMR spectroscopy	Discovery	168339	5087	0.207613	0.0409206	0.952399	0.0148703	0.925042	0.980566	0.00103905	0.00306189	0.718064	0.00333388	0.71153	0.724599	0.718323	0.00333478	0.711787	0.724859	0.000258926	0.000230877	-0.000193583	0.000711436	0.262078	0.567154
SCORE2 + Val	NMR spectroscopy	Replication	128875	3817	0.210715	0.041284	-	-	-	-	-	-	0.719497	0.00389451	0.711864	0.72713	0.719556	0.00389854	0.711915	0.727197	5.92152e-05	0.000255694	-0.000441936	0.000560367	0.81686	0.983783
SCORE2 + Val	NMR spectroscopy	Discovery + Replication	297214	8904	0.208958	0.0411072	-	-	-	-	-	-	0.718689	0.00253262	0.713726	0.723653	0.718869	0.00253411	0.713902	0.723836	0.000179536	0.000172052	-0.000157679	0.000516751	0.296717	0.582912
SCORE2 + Total PL	NMR spectroscopy	Discovery	167893	5079	2.99426	0.435777	0.960727	0.014891	0.933093	0.98918	0.0071339	0.0178026	0.717533	0.00333833	0.71099	0.724076	0.717711	0.00334241	0.71116	0.724262	0.000177832	0.000191465	-0.000197432	0.000553097	0.352994	0.635219
SCORE2 + Total PL	NMR spectroscopy	Replication	128704	3815	3.03376	0.442652	-	-	-	-	-	-	0.719263	0.00389558	0.711627	0.726898	0.719355	0.00390244	0.711706	0.727004	9.22472e-05	0.000208935	-0.000317258	0.000501752	0.658843	0.983783
SCORE2 + Total PL	NMR spectroscopy	Discovery + Replication	296597	8894	3.0114	0.439209	-	-	-	-	-	-	0.718287	0.00253483	0.713319	0.723256	0.718431	0.00253846	0.713456	0.723407	0.000143899	0.000138547	-0.000127648	0.000415445	0.298977	0.583215
SCORE2 + Omega-6	NMR spectroscopy	Discovery	168517	5096	4.58831	0.639748	0.95962	0.0143871	0.932938	0.987065	0.00417099	0.0110968	0.717907	0.00333172	0.711376	0.724437	0.718121	0.00333575	0.711583	0.724658	0.00021399	0.000196292	-0.000170735	0.000598716	0.275642	0.582846
SCORE2 + Omega-6	NMR spectroscopy	Replication	128891	3822	4.63478	0.658099	-	-	-	-	-	-	0.719354	0.00389129	0.711727	0.726981	0.719417	0.00389852	0.711776	0.727058	6.29604e-05	0.000220123	-0.000368473	0.000494393	0.77486	0.983783
SCORE2 + Omega-6	NMR spectroscopy	Discovery + Replication	297408	8918	4.60845	0.648173	-	-	-	-	-	-	0.718537	0.00253077	0.713577	0.723498	0.718688	0.00253453	0.713721	0.723656	0.000151007	0.000146508	-0.000136143	0.000438158	0.302677	0.586304
SCORE2 + S-LDL-FC	NMR spectroscopy	Discovery	168457	5095	0.0518432	0.0116132	0.98606	0.0138175	0.959715	1.01313	0.309663	0.437636	0.717985	0.00333145	0.711456	0.724515	0.718037	0.00333233	0.711506	0.724568	5.14125e-05	7.2228e-05	-9.01518e-05	0.000192977	0.476583	0.710663
SCORE2 + S-LDL-FC	NMR spectroscopy	Replication	128946	3823	0.0523076	0.0117597	-	-	-	-	-	-	0.719302	0.00389112	0.711676	0.726929	0.719361	0.00389182	0.711733	0.726988	5.83501e-05	7.79171e-05	-9.43647e-05	0.000211065	0.453933	0.983783
SCORE2 + S-LDL-FC	NMR spectroscopy	Discovery + Replication	297403	8918	0.0520445	0.0116792	-	-	-	-	-	-	0.718561	0.00253062	0.713601	0.723521	0.718614	0.00253119	0.713653	0.723575	5.2832e-05	5.15015e-05	-4.8109e-05	0.000153773	0.304969	0.586642
SCORE2 + XXL-VLDL-C	NMR spectroscopy	Discovery	168260	5090	0.0543402	0.0423717	1.00068	0.0135135	0.974522	1.02754	0.959982	0.968528	0.717732	0.00333423	0.711197	0.724267	0.717732	0.00333423	0.711197	0.724267	2.80997e-07	2.68632e-07	-2.45512e-07	8.07506e-07	0.295547	0.606419
SCORE2 + XXL-VLDL-C	NMR spectroscopy	Replication	128759	3819	0.0551539	0.0454802	-	-	-	-	-	-	0.719117	0.00389404	0.711485	0.726749	0.719119	0.00389397	0.711487	0.726751	1.97165e-06	3.98673e-06	-5.8422e-06	9.7855e-06	0.620916	0.983783
SCORE2 + XXL-VLDL-C	NMR spectroscopy	Discovery + Replication	297019	8909	0.0546929	0.0437482	-	-	-	-	-	-	0.718336	0.00253264	0.713372	0.7233	0.718338	0.0025326	0.713375	0.723302	2.57544e-06	2.54537e-06	-2.4134e-06	7.56427e-06	0.311628	0.595318
SCORE2 + VLDL-P	NMR spectroscopy	Discovery	168026	5076	0.000148596	4.42704e-05	1.02217	0.0139934	0.99452	1.0506	0.117047	0.194144	0.717859	0.00333587	0.71132	0.724397	0.717981	0.0033341	0.711446	0.724516	0.000122272	0.000103906	-8.138e-05	0.000325924	0.239293	0.53455
SCORE2 + VLDL-P	NMR spectroscopy	Replication	128827	3820	0.000150105	4.53341e-05	-	-	-	-	-	-	0.719122	0.00389284	0.711492	0.726751	0.719139	0.00388994	0.711515	0.726763	1.7591e-05	0.000113801	-0.000205455	0.000240637	0.877155	0.983783
SCORE2 + VLDL-P	NMR spectroscopy	Discovery + Replication	296853	8896	0.000149251	4.47413e-05	-	-	-	-	-	-	0.718412	0.00253303	0.713447	0.723377	0.718488	0.00253144	0.713526	0.723449	7.57686e-05	7.61406e-05	-7.34642e-05	0.000225001	0.31968	0.606517
SCORE2 + L-LDL-FC %	NMR spectroscopy	Discovery	168463	5095	18.753	1.13049	0.993251	0.0136447	0.967041	1.02017	0.619693	0.716943	0.717865	0.00333203	0.711334	0.724396	0.717891	0.00333184	0.711361	0.724421	2.58449e-05	3.06911e-05	-3.43086e-05	8.59984e-05	0.399734	0.678045
SCORE2 + L-LDL-FC %	NMR spectroscopy	Replication	128946	3823	18.7224	1.13609	-	-	-	-	-	-	0.719302	0.00389112	0.711676	0.726929	0.719317	0.00389077	0.711691	0.726943	1.49894e-05	3.73591e-05	-5.82331e-05	8.82119e-05	0.688254	0.983783
SCORE2 + L-LDL-FC %	NMR spectroscopy	Discovery + Replication	297409	8918	18.7397	1.13302	-	-	-	-	-	-	0.718492	0.00253086	0.713532	0.723453	0.718517	0.00253068	0.713557	0.723477	2.4257e-05	2.45765e-05	-2.39121e-05	7.24262e-05	0.323643	0.609857
SCORE2 + LDL-FC	NMR spectroscopy	Discovery	168457	5095	0.487879	0.109296	0.981093	0.0139886	0.954559	1.00836	0.17239	0.26827	0.717985	0.00333145	0.711456	0.724515	0.718051	0.003333	0.711519	0.724584	6.59423e-05	9.66707e-05	-0.000123529	0.000255413	0.495155	0.710663
SCORE2 + LDL-FC	NMR spectroscopy	Replication	128946	3823	0.492945	0.109785	-	-	-	-	-	-	0.719302	0.00389112	0.711676	0.726929	0.719366	0.00389296	0.711736	0.726996	6.344e-05	0.000104241	-0.000140868	0.000267748	0.542795	0.983783
SCORE2 + LDL-FC	NMR spectroscopy	Discovery + Replication	297403	8918	0.490076	0.109537	-	-	-	-	-	-	0.718561	0.00253062	0.713601	0.723521	0.718627	0.00253177	0.713665	0.72359	6.64823e-05	6.91098e-05	-6.89704e-05	0.000201935	0.336059	0.628976
SCORE2 + HDL-TG	NMR spectroscopy	Discovery	168429	5094	0.143291	0.0473181	1.00752	0.0136141	0.980993	1.03477	0.582058	0.696839	0.717787	0.00333198	0.711257	0.724318	0.717819	0.00333131	0.711289	0.724348	3.13934e-05	3.3356e-05	-3.39831e-05	9.677e-05	0.346621	0.635219
SCORE2 + HDL-TG	NMR spectroscopy	Replication	128946	3823	0.145256	0.0481632	-	-	-	-	-	-	0.719302	0.00389112	0.711676	0.726929	0.71932	0.00388971	0.711696	0.726943	1.75344e-05	4.17539e-05	-6.43017e-05	9.93705e-05	0.674525	0.983783
SCORE2 + HDL-TG	NMR spectroscopy	Discovery + Replication	297375	8917	0.144143	0.0476963	-	-	-	-	-	-	0.718447	0.00253085	0.713487	0.723408	0.718473	0.00253017	0.713514	0.723432	2.5657e-05	2.71243e-05	-2.75056e-05	7.88197e-05	0.344197	0.631407
SCORE2 + VLDL-CE	NMR spectroscopy	Discovery	168264	5093	0.44895	0.13866	1.02383	0.0141813	0.995763	1.05269	0.0967971	0.165845	0.71772	0.00333285	0.711187	0.724252	0.717843	0.00333135	0.711313	0.724372	0.000122829	0.000111355	-9.54216e-05	0.000341081	0.270007	0.577463
SCORE2 + VLDL-CE	NMR spectroscopy	Replication	128718	3820	0.451592	0.139096	-	-	-	-	-	-	0.719106	0.00389369	0.711474	0.726737	0.719125	0.0038908	0.7115	0.726751	1.96788e-05	0.000120148	-0.000215807	0.000255165	0.869898	0.983783
SCORE2 + VLDL-CE	NMR spectroscopy	Discovery + Replication	296982	8913	0.450095	0.138855	-	-	-	-	-	-	0.718324	0.00253194	0.713362	0.723287	0.718401	0.0025305	0.713441	0.723361	7.69552e-05	8.0711e-05	-8.12355e-05	0.000235146	0.340354	0.631407
SCORE2 + XL-HDL-C	NMR spectroscopy	Discovery	168367	5089	0.0854113	0.03423	1.03331	0.0168571	0.999729	1.06802	0.0519103	0.101262	0.717641	0.00333511	0.711104	0.724177	0.717735	0.00333599	0.711196	0.724273	9.37932e-05	0.000132215	-0.000165344	0.00035293	0.478077	0.710663
SCORE2 + XL-HDL-C	NMR spectroscopy	Replication	128849	3822	0.0869012	0.0372464	-	-	-	-	-	-	0.719282	0.0038919	0.711654	0.72691	0.719391	0.00389054	0.711766	0.727016	0.000108559	0.000154234	-0.000193734	0.000410852	0.48152	0.983783
SCORE2 + XL-HDL-C	NMR spectroscopy	Discovery + Replication	297216	8911	0.0860572	0.0355767	-	-	-	-	-	-	0.718355	0.00253243	0.713392	0.723319	0.71845	0.00253239	0.713487	0.723414	9.50408e-05	0.000100279	-0.000101502	0.000291583	0.343248	0.631407
SCORE2 + XXL-VLDL-C %	NMR spectroscopy	Discovery	167902	5082	31.9073	16.0864	1.04122	0.0152135	1.01063	1.07274	0.00792664	0.0194308	0.717706	0.00333598	0.711168	0.724245	0.717885	0.00333569	0.711347	0.724423	0.000178763	0.000173343	-0.000160982	0.000518509	0.302413	0.611449
SCORE2 + XXL-VLDL-C %	NMR spectroscopy	Replication	128599	3809	31.8168	15.807	-	-	-	-	-	-	0.718724	0.00389995	0.711081	0.726368	0.7182	0.00390104	0.710554	0.725846	-0.000524698	0.000178313	-0.000874186	-0.000175211	0.00325508	0.050092
SCORE2 + XXL-VLDL-C %	NMR spectroscopy	Discovery + Replication	296501	8891	31.868	15.9658	-	-	-	-	-	-	0.718154	0.00253504	0.713185	0.723122	0.718036	0.00253522	0.713067	0.723005	-0.000117641	0.000125179	-0.000362988	0.000127706	0.347331	0.632964
SCORE2 + LDL-C	NMR spectroscopy	Discovery	168457	5095	1.8171	0.403046	0.977595	0.0141053	0.950939	1.005	0.108175	0.181603	0.717985	0.00333145	0.711456	0.724515	0.718065	0.00333368	0.711531	0.724598	7.90476e-05	0.000115713	-0.000147746	0.000305841	0.494522	0.710663
SCORE2 + LDL-C	NMR spectroscopy	Replication	128946	3823	1.83891	0.406307	-	-	-	-	-	-	0.719302	0.00389112	0.711676	0.726929	0.719376	0.00389373	0.711744	0.727008	7.38082e-05	0.000122502	-0.000166292	0.000313908	0.546838	0.983783
SCORE2 + LDL-C	NMR spectroscopy	Discovery + Replication	297403	8918	1.82656	0.404607	-	-	-	-	-	-	0.718561	0.00253062	0.713601	0.723521	0.718636	0.00253227	0.713673	0.7236	7.55132e-05	8.14799e-05	-8.41844e-05	0.000235211	0.354045	0.63835
SCORE2 + M-LDL-FC %	NMR spectroscopy	Discovery	168463	5095	19.4975	1.80756	0.989018	0.0140497	0.962155	1.01663	0.431887	0.564305	0.717865	0.00333203	0.711334	0.724396	0.717915	0.00333159	0.711385	0.724445	4.99276e-05	4.89385e-05	-4.599e-05	0.000145845	0.307628	0.617485
SCORE2 + M-LDL-FC %	NMR spectroscopy	Replication	128946	3823	19.5017	1.84866	-	-	-	-	-	-	0.719302	0.00389112	0.711676	0.726929	0.719319	0.00388997	0.711695	0.726944	1.72278e-05	5.94446e-05	-9.92815e-05	0.000133737	0.77196	0.983783
SCORE2 + M-LDL-FC %	NMR spectroscopy	Discovery + Replication	297409	8918	19.4993	1.82549	-	-	-	-	-	-	0.718492	0.00253086	0.713532	0.723453	0.718528	0.00253034	0.713569	0.723488	3.5821e-05	3.87197e-05	-4.00682e-05	0.00011171	0.354895	0.63835
SCORE2 + LDL-CE	NMR spectroscopy	Discovery	168517	5096	1.32916	0.298665	0.976775	0.0141277	0.950099	1.0042	0.0962409	0.165845	0.717907	0.00333172	0.711376	0.724437	0.717985	0.00333394	0.711451	0.72452	7.8936e-05	0.000113103	-0.000142741	0.000300613	0.485231	0.710663
SCORE2 + LDL-CE	NMR spectroscopy	Replication	128946	3823	1.34596	0.301824	-	-	-	-	-	-	0.719302	0.00389112	0.711676	0.726929	0.719378	0.00389397	0.711746	0.72701	7.62086e-05	0.00012663	-0.000171982	0.000324399	0.547294	0.983783
SCORE2 + LDL-CE	NMR spectroscopy	Discovery + Replication	297463	8919	1.33644	0.300154	-	-	-	-	-	-	0.718516	0.00253073	0.713556	0.723476	0.718592	0.00253251	0.713628	0.723555	7.59878e-05	8.43154e-05	-8.92673e-05	0.000241243	0.367465	0.650375
SCORE2 + Lactate	NMR spectroscopy	Discovery	168216	5091	3.89468	1.04452	1.00908	0.0141104	0.981552	1.03737	0.521945	0.645441	0.717837	0.00333386	0.711303	0.724372	0.717867	0.00333348	0.711333	0.7244	2.9383e-05	4.20618e-05	-5.30566e-05	0.000111823	0.484822	0.710663
SCORE2 + Lactate	NMR spectroscopy	Replication	128877	3821	3.9371	1.08865	-	-	-	-	-	-	0.719255	0.00389261	0.711626	0.726884	0.719284	0.00389255	0.711655	0.726913	2.87311e-05	4.93589e-05	-6.80105e-05	0.000125473	0.560508	0.983783
SCORE2 + Lactate	NMR spectroscopy	Discovery + Replication	297093	8912	3.91308	1.06409	-	-	-	-	-	-	0.718456	0.00253207	0.713493	0.723419	0.718485	0.00253189	0.713522	0.723447	2.89933e-05	3.22487e-05	-3.4213e-05	9.21996e-05	0.368624	0.650375
SCORE2 + L-HDL-CE	NMR spectroscopy	Discovery	168473	5095	0.240742	0.131238	0.967726	0.0174056	0.93527	1.00131	0.0594579	0.114374	0.717901	0.00333228	0.71137	0.724432	0.718034	0.00333138	0.711504	0.724563	0.000133001	0.000131096	-0.000123942	0.000389945	0.310327	0.61756
SCORE2 + L-HDL-CE	NMR spectroscopy	Replication	128898	3823	0.247602	0.141532	-	-	-	-	-	-	0.71928	0.00389118	0.711653	0.726906	0.719322	0.00389169	0.711695	0.72695	4.27061e-05	0.000152642	-0.000256467	0.000341879	0.779647	0.983783
SCORE2 + L-HDL-CE	NMR spectroscopy	Discovery + Replication	297371	8918	0.243715	0.135838	-	-	-	-	-	-	0.718503	0.00253098	0.713542	0.723463	0.718593	0.00253078	0.713633	0.723554	9.07075e-05	0.000100056	-0.000105399	0.000286814	0.364637	0.650375
SCORE2 + VLDL-C	NMR spectroscopy	Discovery	168118	5087	0.748202	0.242199	1.01875	0.0141576	0.990869	1.04741	0.189499	0.291617	0.717584	0.00333529	0.711047	0.724121	0.717672	0.0033341	0.711138	0.724207	8.84048e-05	8.80855e-05	-8.42397e-05	0.000261049	0.31556	0.619929
SCORE2 + VLDL-C	NMR spectroscopy	Replication	128594	3819	0.753998	0.245279	-	-	-	-	-	-	0.719116	0.00389388	0.711484	0.726748	0.719133	0.00389153	0.711506	0.726761	1.74384e-05	9.54374e-05	-0.000169616	0.000204492	0.855017	0.983783
SCORE2 + VLDL-C	NMR spectroscopy	Discovery + Replication	296712	8906	0.750714	0.243555	-	-	-	-	-	-	0.718251	0.00253306	0.713287	0.723216	0.718309	0.00253188	0.713346	0.723271	5.72636e-05	6.40789e-05	-6.83287e-05	0.000182856	0.371513	0.650411
SCORE2 + SFA	NMR spectroscopy	Discovery	168463	5095	4.14965	0.924697	0.991589	0.0134652	0.965762	1.01811	0.530479	0.650189	0.717865	0.00333203	0.711334	0.724396	0.717846	0.00333318	0.711313	0.724379	-1.87685e-05	4.79472e-05	-0.000112743	7.52062e-05	0.695471	0.819768
SCORE2 + SFA	NMR spectroscopy	Replication	128884	3822	4.21553	0.971098	-	-	-	-	-	-	0.719273	0.00389192	0.711645	0.726901	0.719227	0.0038934	0.711596	0.726858	-4.60545e-05	4.71519e-05	-0.000138471	4.63616e-05	0.328705	0.921298
SCORE2 + SFA	NMR spectroscopy	Discovery + Replication	297347	8917	4.1782	0.945651	-	-	-	-	-	-	0.718479	0.00253109	0.713519	0.72344	0.718452	0.00253195	0.713489	0.723414	-2.75562e-05	3.09539e-05	-8.82248e-05	3.31124e-05	0.373341	0.650411
SCORE2 + L-LDL-CE	NMR spectroscopy	Discovery	168517	5096	0.874359	0.19119	0.976765	0.0141528	0.950043	1.00424	0.0966932	0.165845	0.717907	0.00333172	0.711376	0.724437	0.717989	0.0033338	0.711455	0.724523	8.22411e-05	0.000112892	-0.000139023	0.000303505	0.466311	0.710663
SCORE2 + L-LDL-CE	NMR spectroscopy	Replication	128946	3823	0.886216	0.19393	-	-	-	-	-	-	0.719302	0.00389112	0.711676	0.726929	0.719364	0.00389384	0.711732	0.726996	6.20734e-05	0.000126809	-0.000186467	0.000310614	0.624485	0.983783
SCORE2 + L-LDL-CE	NMR spectroscopy	Discovery + Replication	297463	8919	0.879499	0.192472	-	-	-	-	-	-	0.718516	0.00253073	0.713556	0.723476	0.71859	0.0025324	0.713627	0.723554	7.45018e-05	8.42774e-05	-9.06789e-05	0.000239683	0.376693	0.652149
SCORE2 + L-LDL-C	NMR spectroscopy	Discovery	168517	5096	1.18534	0.25848	0.97839	0.0141393	0.951648	1.00588	0.122318	0.201679	0.717907	0.00333172	0.711376	0.724437	0.717981	0.00333357	0.711447	0.724514	7.41848e-05	0.000104922	-0.000131459	0.000279829	0.479538	0.710663
SCORE2 + L-LDL-C	NMR spectroscopy	Replication	128946	3823	1.20032	0.261316	-	-	-	-	-	-	0.719302	0.00389112	0.711676	0.726929	0.71936	0.00389358	0.711728	0.726991	5.72901e-05	0.000117968	-0.000173923	0.000288503	0.627221	0.983783
SCORE2 + L-LDL-C	NMR spectroscopy	Discovery + Replication	297463	8919	1.19183	0.259819	-	-	-	-	-	-	0.718516	0.00253073	0.713556	0.723476	0.718584	0.00253222	0.713621	0.723547	6.82511e-05	7.83538e-05	-8.53194e-05	0.000221822	0.383719	0.656113
SCORE2 + S-HDL-TG	NMR spectroscopy	Discovery	168474	5095	0.0520602	0.0175651	1.00625	0.013901	0.979201	1.03404	0.654157	0.730651	0.717858	0.00333182	0.711328	0.724388	0.717883	0.00333126	0.711354	0.724413	2.5272e-05	2.60179e-05	-2.57221e-05	7.62662e-05	0.331383	0.626188
SCORE2 + S-HDL-TG	NMR spectroscopy	Replication	128946	3823	0.0527071	0.0184408	-	-	-	-	-	-	0.719302	0.00389112	0.711676	0.726929	0.719311	0.00389027	0.711687	0.726936	9.13733e-06	3.38022e-05	-5.71138e-05	7.53885e-05	0.786916	0.983783
SCORE2 + S-HDL-TG	NMR spectroscopy	Discovery + Replication	297420	8918	0.0523407	0.0179528	-	-	-	-	-	-	0.718488	0.00253077	0.713528	0.723448	0.718507	0.00253028	0.713548	0.723467	1.92006e-05	2.20308e-05	-2.3979e-05	6.23802e-05	0.383463	0.656113
SCORE2 + IDL-P	NMR spectroscopy	Discovery	168517	5096	0.000322628	6.98595e-05	1.02494	0.0141957	0.996815	1.05386	0.0826984	0.149722	0.717907	0.00333172	0.711376	0.724437	0.717992	0.00332997	0.711466	0.724519	8.59039e-05	0.000115047	-0.000139584	0.000311392	0.455254	0.710663
SCORE2 + IDL-P	NMR spectroscopy	Replication	128838	3822	0.000323557	7.02092e-05	-	-	-	-	-	-	0.719203	0.00389192	0.711575	0.726831	0.719271	0.00388829	0.71165	0.726892	6.8053e-05	0.000127554	-0.000181949	0.000318055	0.593672	0.983783
SCORE2 + IDL-P	NMR spectroscopy	Discovery + Replication	297355	8918	0.000323031	7.00126e-05	-	-	-	-	-	-	0.718472	0.00253095	0.713512	0.723433	0.718546	0.00252919	0.713589	0.723503	7.37948e-05	8.54183e-05	-9.3622e-05	0.000241212	0.387631	0.658734
SCORE2 + S-VLDL-C	NMR spectroscopy	Discovery	168517	5096	0.163181	0.0507417	1.02509	0.0141646	0.997024	1.05395	0.0801982	0.146151	0.717907	0.00333172	0.711376	0.724437	0.718042	0.00332998	0.711516	0.724569	0.000135657	0.000114864	-8.94723e-05	0.000360787	0.237593	0.53455
SCORE2 + S-VLDL-C	NMR spectroscopy	Replication	128946	3823	0.164298	0.0509141	-	-	-	-	-	-	0.719302	0.00389112	0.711676	0.726929	0.719289	0.00388854	0.711668	0.726911	-1.27204e-05	0.000127033	-0.0002617	0.000236259	0.920237	0.983783
SCORE2 + S-VLDL-C	NMR spectroscopy	Discovery + Replication	297463	8919	0.163665	0.0508194	-	-	-	-	-	-	0.718516	0.00253073	0.713556	0.723476	0.718587	0.00252925	0.71363	0.723545	7.15477e-05	8.51782e-05	-9.53985e-05	0.000238494	0.400921	0.676457
SCORE2 + L-LDL-FC	NMR spectroscopy	Discovery	168517	5096	0.310981	0.0693954	0.983568	0.0140741	0.956807	1.01108	0.239091	0.359936	0.717907	0.00333172	0.711376	0.724437	0.71796	0.00333291	0.711428	0.724492	5.34863e-05	7.97247e-05	-0.000102771	0.000209744	0.502292	0.713512
SCORE2 + L-LDL-FC	NMR spectroscopy	Replication	128946	3823	0.314107	0.0695874	-	-	-	-	-	-	0.719302	0.00389112	0.711676	0.726929	0.719348	0.00389287	0.711718	0.726978	4.5656e-05	8.98095e-05	-0.000130367	0.000221679	0.611198	0.983783
SCORE2 + L-LDL-FC	NMR spectroscopy	Discovery + Replication	297463	8919	0.312336	0.0694958	-	-	-	-	-	-	0.718516	0.00253073	0.713556	0.723476	0.718566	0.00253173	0.713603	0.723528	4.98237e-05	5.9571e-05	-6.69333e-05	0.000166581	0.402944	0.676457
SCORE2 + VLDL-PL	NMR spectroscopy	Discovery	168105	5084	0.483071	0.181388	1.01247	0.0139461	0.985166	1.04052	0.374368	0.508584	0.717621	0.00333647	0.711082	0.72416	0.717675	0.00333559	0.711137	0.724212	5.37599e-05	5.77171e-05	-5.93635e-05	0.000166883	0.351627	0.635219
SCORE2 + VLDL-PL	NMR spectroscopy	Replication	128830	3818	0.488735	0.187918	-	-	-	-	-	-	0.719281	0.00389393	0.71165	0.726913	0.719297	0.00389232	0.711668	0.726926	1.56962e-05	6.52475e-05	-0.000112187	0.000143579	0.809894	0.983783
SCORE2 + VLDL-PL	NMR spectroscopy	Discovery + Replication	296935	8902	0.485529	0.184271	-	-	-	-	-	-	0.718345	0.00253356	0.713379	0.723311	0.718381	0.00253272	0.713417	0.723345	3.60462e-05	4.34939e-05	-4.92003e-05	0.000121293	0.407238	0.677908
SCORE2 + M-LDL-L	NMR spectroscopy	Discovery	168463	5095	0.644676	0.15658	0.979075	0.014157	0.952282	1.00662	0.135234	0.217789	0.717865	0.00333203	0.711334	0.724396	0.717916	0.00333444	0.71138	0.724451	5.04608e-05	0.000108868	-0.000162917	0.000263839	0.643004	0.80897
SCORE2 + M-LDL-L	NMR spectroscopy	Replication	128946	3823	0.652525	0.157797	-	-	-	-	-	-	0.719302	0.00389112	0.711676	0.726929	0.719379	0.00389363	0.711747	0.72701	7.66467e-05	0.000113806	-0.00014641	0.000299703	0.50064	0.983783
SCORE2 + M-LDL-L	NMR spectroscopy	Discovery + Replication	297409	8918	0.648079	0.157157	-	-	-	-	-	-	0.718492	0.00253086	0.713532	0.723453	0.718555	0.00253254	0.713591	0.723518	6.22788e-05	7.56649e-05	-8.60217e-05	0.000210579	0.410459	0.677908
SCORE2 + L-VLDL-TG %	NMR spectroscopy	Discovery	168378	5094	50.4032	5.81383	0.912153	0.0172853	0.881768	0.943584	1.04088e-07	6.26793e-07	0.717877	0.00333218	0.711346	0.724408	0.718708	0.0033351	0.712171	0.725244	0.000830312	0.000377044	9.13195e-05	0.00156931	0.0276538	0.10943
SCORE2 + L-VLDL-TG %	NMR spectroscopy	Replication	128946	3823	50.4684	5.71921	-	-	-	-	-	-	0.719302	0.00389112	0.711676	0.726929	0.718733	0.00389818	0.711093	0.726373	-0.000569147	0.000440376	-0.00143227	0.000293975	0.196215	0.748453
SCORE2 + L-VLDL-TG %	NMR spectroscopy	Discovery + Replication	297324	8917	50.4315	5.77307	-	-	-	-	-	-	0.718499	0.00253093	0.713539	0.72346	0.718734	0.0025341	0.713767	0.7237	0.000234238	0.000285006	-0.000324363	0.00079284	0.41115	0.677908
SCORE2 + Triglycerides	Clinical biochemistry assay	Discovery	168438	5094	1.68786	0.994065	1.00357	0.0128083	0.978693	1.02909	0.780663	0.831706	0.717834	0.00333245	0.711302	0.724365	0.717846	0.00333216	0.711315	0.724376	1.17365e-05	1.50513e-05	-1.77635e-05	4.12365e-05	0.435527	0.709653
SCORE2 + Triglycerides	Clinical biochemistry assay	Replication	128877	3823	1.67962	0.991471	-	-	-	-	-	-	0.719317	0.00389114	0.711691	0.726944	0.719325	0.00389063	0.7117	0.726951	7.92831e-06	2.0153e-05	-3.15709e-05	4.74276e-05	0.694021	0.983783
SCORE2 + Triglycerides	Clinical biochemistry assay	Discovery + Replication	297315	8917	1.68429	0.992948	-	-	-	-	-	-	0.718481	0.00253106	0.71352	0.723441	0.718491	0.00253078	0.713531	0.723452	1.07569e-05	1.3301e-05	-1.53125e-05	3.68263e-05	0.418669	0.686221
SCORE2 + Clinical LDL-C	NMR spectroscopy	Discovery	168517	5096	2.68104	0.668513	0.985433	0.0140806	0.958609	1.01301	0.297329	0.426737	0.717907	0.00333172	0.711376	0.724437	0.717945	0.00333292	0.711413	0.724478	3.87525e-05	7.06884e-05	-9.97943e-05	0.000177299	0.583544	0.777124
SCORE2 + Clinical LDL-C	NMR spectroscopy	Replication	128946	3823	2.7083	0.665788	-	-	-	-	-	-	0.719302	0.00389112	0.711676	0.726929	0.719346	0.00389266	0.711716	0.726975	4.33782e-05	7.93044e-05	-0.000112055	0.000198812	0.58439	0.983783
SCORE2 + Clinical LDL-C	NMR spectroscopy	Discovery + Replication	297463	8919	2.69286	0.667469	-	-	-	-	-	-	0.718516	0.00253073	0.713556	0.723476	0.718556	0.00253169	0.713594	0.723518	3.98479e-05	5.27233e-05	-6.34878e-05	0.000143184	0.449773	0.686809
SCORE2 + XXL-VLDL-P	NMR spectroscopy	Discovery	168183	5085	1.60508e-06	1.51027e-06	0.994888	0.0133117	0.969266	1.02119	0.700208	0.763613	0.717858	0.00333528	0.711321	0.724395	0.717845	0.00333553	0.711307	0.724382	-1.28993e-05	2.89178e-05	-6.95772e-05	4.37786e-05	0.655549	0.80897
SCORE2 + XXL-VLDL-P	NMR spectroscopy	Replication	128827	3820	1.63681e-06	1.60224e-06	-	-	-	-	-	-	0.719122	0.00389284	0.711492	0.726751	0.719101	0.00389343	0.71147	0.726732	-2.07064e-05	2.91319e-05	-7.78039e-05	3.63911e-05	0.477221	0.983783
SCORE2 + XXL-VLDL-P	NMR spectroscopy	Discovery + Replication	297010	8905	1.61884e-06	1.5509e-06	-	-	-	-	-	-	0.71841	0.00253276	0.713446	0.723374	0.718396	0.00253304	0.713431	0.723361	-1.44613e-05	1.90376e-05	-5.17742e-05	2.28516e-05	0.447482	0.686809
SCORE2 + XXL-VLDL-L	NMR spectroscopy	Discovery	167902	5082	0.217628	0.205389	0.99443	0.0132472	0.968943	1.02059	0.673261	0.738386	0.717706	0.00333598	0.711168	0.724245	0.717693	0.00333621	0.711154	0.724232	-1.35147e-05	3.07114e-05	-7.37079e-05	4.66785e-05	0.659897	0.80897
SCORE2 + XXL-VLDL-L	NMR spectroscopy	Replication	128599	3809	0.222085	0.220512	-	-	-	-	-	-	0.718724	0.00389995	0.711081	0.726368	0.718703	0.00390058	0.711058	0.726348	-2.19752e-05	3.19039e-05	-8.45058e-05	4.05553e-05	0.490953	0.983783
SCORE2 + XXL-VLDL-L	NMR spectroscopy	Discovery + Replication	296501	8891	0.219561	0.212092	-	-	-	-	-	-	0.718154	0.00253504	0.713185	0.723122	0.718138	0.00253532	0.713169	0.723107	-1.56827e-05	2.09041e-05	-5.6654e-05	2.52886e-05	0.453122	0.686809
SCORE2 + XXL-VLDL-PL	NMR spectroscopy	Discovery	168253	5089	0.0337978	0.0317266	0.994937	0.0133551	0.969232	1.02132	0.703898	0.764626	0.71775	0.00333467	0.711214	0.724286	0.717736	0.00333489	0.711199	0.724272	-1.43376e-05	2.82695e-05	-6.97447e-05	4.10696e-05	0.612032	0.796197
SCORE2 + XXL-VLDL-PL	NMR spectroscopy	Replication	128830	3818	0.034355	0.0336408	-	-	-	-	-	-	0.719281	0.00389393	0.71165	0.726913	0.719262	0.00389449	0.711629	0.726895	-1.97442e-05	2.88463e-05	-7.62818e-05	3.67934e-05	0.493682	0.983783
SCORE2 + XXL-VLDL-PL	NMR spectroscopy	Discovery + Replication	297083	8907	0.0340394	0.0325716	-	-	-	-	-	-	0.718418	0.00253278	0.713454	0.723382	0.718404	0.00253303	0.713439	0.723368	-1.43264e-05	1.88111e-05	-5.11954e-05	2.25427e-05	0.446304	0.686809
SCORE2 + XXL-VLDL-FC	NMR spectroscopy	Discovery	168357	5092	0.0238311	0.0191392	0.993972	0.0134611	0.968091	1.02055	0.653329	0.730651	0.71788	0.00333387	0.711346	0.724414	0.717865	0.00333415	0.71133	0.7244	-1.48347e-05	3.35176e-05	-8.05279e-05	5.08586e-05	0.65806	0.80897
SCORE2 + XXL-VLDL-FC	NMR spectroscopy	Replication	128885	3822	0.0241966	0.020309	-	-	-	-	-	-	0.719274	0.00389164	0.711646	0.726901	0.719249	0.00389233	0.71162	0.726878	-2.49901e-05	3.40978e-05	-9.18204e-05	4.18403e-05	0.463623	0.983783
SCORE2 + XXL-VLDL-FC	NMR spectroscopy	Discovery + Replication	297242	8914	0.0239896	0.0196558	-	-	-	-	-	-	0.718488	0.00253181	0.713526	0.723451	0.718471	0.00253212	0.713509	0.723434	-1.68147e-05	2.22378e-05	-6.03999e-05	2.67705e-05	0.449569	0.686809
SCORE2 + XL-VLDL-PL	NMR spectroscopy	Discovery	168425	5092	0.038555	0.0260651	1.00015	0.0138226	0.973418	1.02762	0.991313	0.991313	0.717735	0.00333286	0.711202	0.724267	0.717733	0.0033329	0.7112	0.724265	-1.81136e-06	3.20778e-06	-8.09848e-06	4.47576e-06	0.572293	0.773293
SCORE2 + XL-VLDL-PL	NMR spectroscopy	Replication	128946	3823	0.0392957	0.0275624	-	-	-	-	-	-	0.719302	0.00389112	0.711676	0.726929	0.719302	0.00389111	0.711676	0.726929	1.75212e-08	1.03009e-06	-2.00142e-06	2.03646e-06	0.986429	0.999263
SCORE2 + XL-VLDL-PL	NMR spectroscopy	Discovery + Replication	297371	8915	0.0388762	0.0267272	-	-	-	-	-	-	0.718418	0.00253123	0.713457	0.723379	0.718418	0.00253122	0.713457	0.723379	4.77571e-07	6.06927e-07	-7.11983e-07	1.66713e-06	0.431359	0.686809
SCORE2 + IDL-PL	NMR spectroscopy	Discovery	168517	5096	0.305686	0.0602112	1.02427	0.0144321	0.995704	1.05366	0.0965882	0.165845	0.717907	0.00333172	0.711376	0.724437	0.717988	0.0033302	0.71146	0.724515	8.10476e-05	0.000109511	-0.000133589	0.000295685	0.459246	0.710663
SCORE2 + IDL-PL	NMR spectroscopy	Replication	128946	3823	0.307887	0.0610346	-	-	-	-	-	-	0.719302	0.00389112	0.711676	0.726929	0.719345	0.00388782	0.711725	0.726965	4.29402e-05	0.000122318	-0.000196798	0.000282678	0.725547	0.983783
SCORE2 + IDL-PL	NMR spectroscopy	Discovery + Replication	297463	8919	0.30664	0.0605792	-	-	-	-	-	-	0.718516	0.00253073	0.713556	0.723476	0.718577	0.00252914	0.71362	0.723534	6.13771e-05	8.15172e-05	-9.83936e-05	0.000221148	0.451489	0.686809
SCORE2 + L-LDL-PL	NMR spectroscopy	Discovery	168517	5096	0.372058	0.0752369	0.984312	0.0141579	0.957374	1.01201	0.26406	0.391148	0.717907	0.00333172	0.711376	0.724437	0.717948	0.00333315	0.711416	0.724481	4.19599e-05	7.56305e-05	-0.000106273	0.000190193	0.57903	0.774838
SCORE2 + L-LDL-PL	NMR spectroscopy	Replication	128946	3823	0.375618	0.0756955	-	-	-	-	-	-	0.719302	0.00389112	0.711676	0.726929	0.719352	0.00389299	0.711722	0.726982	4.98173e-05	8.48274e-05	-0.000116441	0.000216076	0.557017	0.983783
SCORE2 + L-LDL-PL	NMR spectroscopy	Discovery + Replication	297463	8919	0.373601	0.0754565	-	-	-	-	-	-	0.718516	0.00253073	0.713556	0.723476	0.71856	0.00253188	0.713598	0.723522	4.42271e-05	5.63902e-05	-6.62956e-05	0.00015475	0.432861	0.686809
SCORE2 + L-HDL-C	NMR spectroscopy	Discovery	168473	5095	0.311403	0.168624	0.971779	0.0174424	0.939119	1.00557	0.100747	0.170165	0.717901	0.00333228	0.71137	0.724432	0.718006	0.00333157	0.711476	0.724535	0.00010475	0.000113921	-0.00011853	0.00032803	0.357833	0.639483
SCORE2 + L-HDL-C	NMR spectroscopy	Replication	128898	3823	0.320088	0.181251	-	-	-	-	-	-	0.71928	0.00389118	0.711653	0.726906	0.719305	0.00389176	0.711677	0.726932	2.52223e-05	0.000133168	-0.000235783	0.000286227	0.849778	0.983783
SCORE2 + L-HDL-C	NMR spectroscopy	Discovery + Replication	297371	8918	0.315168	0.174263	-	-	-	-	-	-	0.718503	0.00253098	0.713542	0.723463	0.718568	0.00253088	0.713608	0.723528	6.53815e-05	8.72691e-05	-0.000105663	0.000236426	0.45374	0.686809
SCORE2 + XXL-VLDL-TG %	NMR spectroscopy	Discovery	167902	5082	53.756	15.8591	0.949852	0.0152632	0.921858	0.978697	0.00074954	0.00227465	0.717706	0.00333598	0.711168	0.724245	0.718024	0.00333493	0.711488	0.724561	0.000318086	0.000218	-0.000109186	0.000745357	0.144535	0.381296
SCORE2 + XXL-VLDL-TG %	NMR spectroscopy	Replication	128599	3809	53.6035	15.7371	-	-	-	-	-	-	0.718724	0.00389995	0.711081	0.726368	0.71801	0.00390167	0.710363	0.725657	-0.000714208	0.000233025	-0.00117093	-0.000257487	0.00217714	0.0389659
SCORE2 + XXL-VLDL-TG %	NMR spectroscopy	Discovery + Replication	296501	8891	53.6898	15.8065	-	-	-	-	-	-	0.718154	0.00253504	0.713185	0.723122	0.718033	0.00253508	0.713064	0.723002	-0.000120855	0.000160076	-0.000434599	0.000192888	0.450256	0.686809
SCORE2 + LDL cholesterol	Clinical biochemistry assay	Discovery	168517	5096	3.72459	0.807509	1.01555	0.0142483	0.98758	1.04431	0.278902	0.409367	0.717907	0.00333172	0.711376	0.724437	0.717945	0.00333009	0.711419	0.724472	3.89276e-05	7.2923e-05	-0.000103999	0.000181854	0.593468	0.779102
SCORE2 + LDL cholesterol	Clinical biochemistry assay	Replication	128946	3823	3.72291	0.81109	-	-	-	-	-	-	0.719302	0.00389112	0.711676	0.726929	0.719345	0.00388918	0.711723	0.726968	4.29665e-05	8.1665e-05	-0.000117094	0.000203027	0.598797	0.983783
SCORE2 + LDL cholesterol	Clinical biochemistry assay	Discovery + Replication	297463	8919	3.72386	0.809063	-	-	-	-	-	-	0.718516	0.00253073	0.713556	0.723476	0.718557	0.00252949	0.7136	0.723515	4.16244e-05	5.43617e-05	-6.49226e-05	0.000148171	0.443859	0.686809
SCORE2 + Glucose	Clinical biochemistry assay	Discovery	168392	5092	4.95947	0.791858	1.00628	0.0123977	0.982122	1.03103	0.613654	0.714211	0.717989	0.00333271	0.711457	0.724521	0.718013	0.00333231	0.711482	0.724545	2.41761e-05	3.27701e-05	-4.0052e-05	8.84042e-05	0.460666	0.710663
SCORE2 + Glucose	Clinical biochemistry assay	Replication	128767	3819	4.96099	0.783257	-	-	-	-	-	-	0.719245	0.00389209	0.711617	0.726874	0.719259	0.00389133	0.711632	0.726886	1.35093e-05	3.73781e-05	-5.97504e-05	8.6769e-05	0.717783	0.983783
SCORE2 + Glucose	Clinical biochemistry assay	Discovery + Replication	297159	8911	4.96013	0.788142	-	-	-	-	-	-	0.718538	0.00253141	0.713577	0.7235	0.718558	0.00253102	0.713598	0.723519	1.99336e-05	2.57016e-05	-3.04406e-05	7.03078e-05	0.437998	0.686809
SCORE2 + Total protein	Clinical biochemistry assay	Discovery	168269	5092	72.4214	4.05169	1.00769	0.0140737	0.980275	1.03587	0.58615	0.696839	0.718036	0.00333224	0.711505	0.724567	0.71807	0.00333123	0.711541	0.724599	3.42122e-05	3.68472e-05	-3.80069e-05	0.000106431	0.353154	0.635219
SCORE2 + Total protein	Clinical biochemistry assay	Replication	128808	3818	72.5088	4.08025	-	-	-	-	-	-	0.719289	0.00389419	0.711656	0.726921	0.719292	0.0038937	0.711661	0.726924	3.36308e-06	4.25667e-05	-8.00661e-05	8.67923e-05	0.937027	0.983783
SCORE2 + Total protein	Clinical biochemistry assay	Discovery + Replication	297077	8910	72.4593	4.06432	-	-	-	-	-	-	0.718583	0.00253181	0.713621	0.723545	0.718605	0.00253123	0.713643	0.723566	2.16852e-05	2.80077e-05	-3.32088e-05	7.65792e-05	0.438777	0.686809
SCORE2 + Phosphate	Clinical biochemistry assay	Discovery	168201	5087	1.15683	0.159508	1.04488	0.0146168	1.01537	1.07525	0.0026666	0.00724166	0.717944	0.0033355	0.711406	0.724481	0.718146	0.00333833	0.711603	0.724689	0.000202157	0.000207159	-0.000203867	0.00060818	0.329136	0.626188
SCORE2 + Phosphate	Clinical biochemistry assay	Replication	128629	3813	1.1577	0.159783	-	-	-	-	-	-	0.71919	0.00389757	0.711551	0.726829	0.719196	0.00389523	0.711562	0.726831	6.39742e-06	0.000229311	-0.000443045	0.000455839	0.977743	0.999263
SCORE2 + Phosphate	Clinical biochemistry assay	Discovery + Replication	296830	8900	1.1572	0.159628	-	-	-	-	-	-	0.718489	0.00253416	0.713522	0.723456	0.718607	0.00253474	0.713639	0.723575	0.000118703	0.000153869	-0.000182874	0.00042028	0.440436	0.686809
SCORE2 + M-LDL-P	NMR spectroscopy	Discovery	168517	5096	0.000303589	7.27e-05	0.991291	0.0141179	0.964238	1.0191	0.535548	0.65351	0.717907	0.00333172	0.711376	0.724437	0.717915	0.00333246	0.711383	0.724446	8.02871e-06	4.16068e-05	-7.35191e-05	8.95765e-05	0.846985	0.902365
SCORE2 + M-LDL-P	NMR spectroscopy	Replication	128946	3823	0.000305711	7.31784e-05	-	-	-	-	-	-	0.719302	0.00389112	0.711676	0.726929	0.719348	0.00389213	0.71172	0.726977	4.58838e-05	4.67598e-05	-4.57638e-05	0.000137531	0.326462	0.921298
SCORE2 + M-LDL-P	NMR spectroscopy	Discovery + Replication	297463	8919	0.000304509	7.29152e-05	-	-	-	-	-	-	0.718516	0.00253073	0.713556	0.723476	0.718538	0.00253134	0.713577	0.7235	2.27036e-05	3.10464e-05	-3.81463e-05	8.35534e-05	0.464609	0.699439
SCORE2 + XL-VLDL-FC	NMR spectroscopy	Discovery	168468	5093	0.0237523	0.0144256	1.00161	0.0138863	0.974714	1.02924	0.907965	0.928067	0.717783	0.00333276	0.711251	0.724315	0.717786	0.0033327	0.711254	0.724318	2.64182e-06	3.96956e-06	-5.13837e-06	1.0422e-05	0.505718	0.714415
SCORE2 + XL-VLDL-FC	NMR spectroscopy	Replication	128883	3823	0.0241207	0.0152137	-	-	-	-	-	-	0.719341	0.00389079	0.711715	0.726967	0.719344	0.00389061	0.711719	0.72697	3.32633e-06	8.80541e-06	-1.3932e-05	2.05846e-05	0.705609	0.983783
SCORE2 + XL-VLDL-FC	NMR spectroscopy	Discovery + Replication	297351	8916	0.023912	0.0147734	-	-	-	-	-	-	0.718462	0.00253109	0.713501	0.723423	0.718466	0.00253099	0.713506	0.723427	4.15168e-06	5.76043e-06	-7.13856e-06	1.54419e-05	0.47108	0.704418
SCORE2 + XS-VLDL-FC %	NMR spectroscopy	Discovery	168472	5096	16.1314	0.531523	1.03024	0.0135343	1.00327	1.05794	0.0277019	0.0613578	0.717895	0.00333175	0.711365	0.724425	0.717994	0.00333233	0.711463	0.724525	9.90553e-05	0.000145009	-0.000185156	0.000383267	0.494544	0.710663
SCORE2 + XS-VLDL-FC %	NMR spectroscopy	Replication	128844	3823	16.1089	0.533613	-	-	-	-	-	-	0.719263	0.00389129	0.711636	0.72689	0.719306	0.00389128	0.71168	0.726933	4.35887e-05	0.000168071	-0.000285825	0.000373003	0.795368	0.983783
SCORE2 + XS-VLDL-FC %	NMR spectroscopy	Discovery + Replication	297316	8919	16.1217	0.532545	-	-	-	-	-	-	0.718492	0.00253079	0.713532	0.723452	0.718571	0.00253106	0.713611	0.723532	7.91901e-05	0.000110377	-0.000137146	0.000295526	0.473098	0.704418
SCORE2 + L-LDL-PL %	NMR spectroscopy	Discovery	168463	5095	22.5159	0.716613	1.00927	0.0142334	0.981499	1.03782	0.51699	0.642181	0.717865	0.00333203	0.711334	0.724396	0.717856	0.00333227	0.711325	0.724387	-8.99628e-06	4.38135e-05	-9.48692e-05	7.68767e-05	0.837314	0.902365
SCORE2 + L-LDL-PL %	NMR spectroscopy	Replication	128946	3823	22.4624	0.714659	-	-	-	-	-	-	0.719302	0.00389112	0.711676	0.726929	0.719258	0.0038919	0.71163	0.726886	-4.46047e-05	5.18383e-05	-0.000146206	5.69964e-05	0.389536	0.983783
SCORE2 + L-LDL-PL %	NMR spectroscopy	Discovery + Replication	297409	8918	22.4927	0.716256	-	-	-	-	-	-	0.718492	0.00253086	0.713532	0.723453	0.718469	0.00253118	0.713508	0.72343	-2.35524e-05	3.30104e-05	-8.82515e-05	4.11467e-05	0.475545	0.704418
SCORE2 + Leu	NMR spectroscopy	Discovery	168362	5086	0.102703	0.0279492	0.971629	0.0148546	0.943748	1.00033	0.0526813	0.102047	0.7178	0.00333575	0.711262	0.724338	0.717863	0.00333603	0.711325	0.724402	6.34348e-05	0.000134935	-0.000201033	0.000327902	0.638274	0.80897
SCORE2 + Leu	NMR spectroscopy	Replication	128937	3822	0.104672	0.0275492	-	-	-	-	-	-	0.719317	0.00389202	0.711689	0.726946	0.719384	0.00389323	0.711753	0.727014	6.63292e-05	0.000151275	-0.000230164	0.000362822	0.661047	0.983783
SCORE2 + Leu	NMR spectroscopy	Discovery + Replication	297299	8908	0.103557	0.0277935	-	-	-	-	-	-	0.718462	0.00253274	0.713498	0.723426	0.718533	0.0025332	0.713568	0.723498	7.07265e-05	0.000101241	-0.000127702	0.000269155	0.484804	0.710257
SCORE2 + S-VLDL-P	NMR spectroscopy	Discovery	168460	5092	4.02052e-05	1.30637e-05	1.01516	0.0139514	0.987778	1.0433	0.280793	0.409367	0.718023	0.00333049	0.711496	0.724551	0.718097	0.00332923	0.711571	0.724622	7.31855e-05	6.89124e-05	-6.18803e-05	0.000208251	0.288232	0.600303
SCORE2 + S-VLDL-P	NMR spectroscopy	Replication	128946	3823	4.07032e-05	1.34542e-05	-	-	-	-	-	-	0.719302	0.00389112	0.711676	0.726929	0.719293	0.00388947	0.71167	0.726916	-9.08476e-06	7.88152e-05	-0.00016356	0.00014539	0.908234	0.983783
SCORE2 + S-VLDL-P	NMR spectroscopy	Discovery + Replication	297406	8915	4.04211e-05	1.32367e-05	-	-	-	-	-	-	0.718583	0.0025302	0.713624	0.723542	0.71862	0.00252918	0.713663	0.723577	3.66298e-05	5.27199e-05	-6.66992e-05	0.000139959	0.48718	0.710257
SCORE2 + L-HDL-P	NMR spectroscopy	Discovery	168517	5096	0.00147065	0.00077112	0.970932	0.0175347	0.93813	1.00488	0.0925071	0.163213	0.717907	0.00333172	0.711376	0.724437	0.718004	0.00333129	0.711474	0.724533	9.71126e-05	0.000119084	-0.000136288	0.000330513	0.414788	0.692146
SCORE2 + L-HDL-P	NMR spectroscopy	Replication	128946	3823	0.0015092	0.000815313	-	-	-	-	-	-	0.719302	0.00389112	0.711676	0.726929	0.719327	0.00389222	0.711698	0.726955	2.45122e-05	0.000137149	-0.000244295	0.00029332	0.858152	0.983783
SCORE2 + L-HDL-P	NMR spectroscopy	Discovery + Replication	297463	8919	0.00148736	0.00079081	-	-	-	-	-	-	0.718516	0.00253073	0.713556	0.723476	0.718578	0.00253086	0.713618	0.723539	6.27657e-05	8.9898e-05	-0.000113431	0.000238962	0.485059	0.710257
SCORE2 + VLDL-FC	NMR spectroscopy	Discovery	168260	5089	0.299298	0.106838	1.01084	0.0140558	0.983373	1.03907	0.443041	0.573469	0.717744	0.0033349	0.711207	0.72428	0.717783	0.0033342	0.711248	0.724318	3.94723e-05	4.88738e-05	-5.63185e-05	0.000135263	0.419299	0.6924
SCORE2 + VLDL-FC	NMR spectroscopy	Replication	128777	3822	0.30247	0.109738	-	-	-	-	-	-	0.719272	0.00389157	0.711644	0.726899	0.719281	0.00389019	0.711656	0.726905	9.16476e-06	5.62717e-05	-0.000101126	0.000119455	0.870624	0.983783
SCORE2 + VLDL-FC	NMR spectroscopy	Discovery + Replication	297037	8911	0.300673	0.108116	-	-	-	-	-	-	0.71841	0.00253224	0.713447	0.723373	0.718435	0.00253153	0.713473	0.723397	2.55442e-05	3.76225e-05	-4.81945e-05	9.92828e-05	0.497163	0.71932
SCORE2 + S-VLDL-PL %	NMR spectroscopy	Discovery	168517	5096	24.0861	1.90545	0.992121	0.0144805	0.964359	1.02068	0.584862	0.696839	0.717907	0.00333172	0.711376	0.724437	0.717932	0.00333126	0.711403	0.724461	2.56123e-05	3.64535e-05	-4.58352e-05	9.70598e-05	0.482304	0.710663
SCORE2 + S-VLDL-PL %	NMR spectroscopy	Replication	128946	3823	24.0454	1.91412	-	-	-	-	-	-	0.719302	0.00389112	0.711676	0.726929	0.71931	0.00389068	0.711684	0.726935	7.46405e-06	4.20321e-05	-7.49174e-05	8.98455e-05	0.859053	0.983783
SCORE2 + S-VLDL-PL %	NMR spectroscopy	Discovery + Replication	297463	8919	24.0685	1.90932	-	-	-	-	-	-	0.718516	0.00253073	0.713556	0.723476	0.718534	0.00253042	0.713575	0.723494	1.86035e-05	2.74912e-05	-3.52782e-05	7.24852e-05	0.49859	0.71932
SCORE2 + XL-VLDL-C	NMR spectroscopy	Discovery	168468	5093	0.0548834	0.0288578	1.00597	0.0141146	0.978523	1.03419	0.673216	0.738386	0.717783	0.00333276	0.711251	0.724315	0.717801	0.0033324	0.71127	0.724332	1.79143e-05	2.48115e-05	-3.07154e-05	6.6544e-05	0.470284	0.710663
SCORE2 + XL-VLDL-C	NMR spectroscopy	Replication	128883	3823	0.0555084	0.0301999	-	-	-	-	-	-	0.719341	0.00389079	0.711715	0.726967	0.719348	0.0038901	0.711723	0.726972	6.88055e-06	3.12928e-05	-5.44522e-05	6.82133e-05	0.825967	0.983783
SCORE2 + XL-VLDL-C	NMR spectroscopy	Discovery + Replication	297351	8916	0.0551543	0.0294486	-	-	-	-	-	-	0.718462	0.00253109	0.713501	0.723423	0.718476	0.00253072	0.713516	0.723436	1.35969e-05	2.08023e-05	-2.71748e-05	5.43686e-05	0.513353	0.736782
SCORE2 + M-LDL-PL	NMR spectroscopy	Discovery	168517	5096	0.168176	0.0397405	0.980913	0.0141557	0.954072	1.00851	0.173394	0.268325	0.717907	0.00333172	0.711376	0.724437	0.717948	0.00333375	0.711414	0.724482	4.1352e-05	9.2651e-05	-0.000140241	0.000222944	0.655366	0.80897
SCORE2 + M-LDL-PL	NMR spectroscopy	Replication	128946	3823	0.170224	0.0402799	-	-	-	-	-	-	0.719302	0.00389112	0.711676	0.726929	0.719353	0.00389318	0.711722	0.726983	5.05619e-05	0.000103955	-0.000153185	0.000254309	0.626695	0.983783
SCORE2 + M-LDL-PL	NMR spectroscopy	Discovery + Replication	297463	8919	0.169064	0.0399881	-	-	-	-	-	-	0.718516	0.00253073	0.713556	0.723476	0.71856	0.0025322	0.713597	0.723523	4.4598e-05	6.91245e-05	-9.08834e-05	0.000180079	0.518808	0.740772
SCORE2 + Total TG	NMR spectroscopy	Discovery	167743	5082	1.30291	0.578034	0.996597	0.0135016	0.970571	1.02332	0.800689	0.843312	0.717724	0.00333564	0.711186	0.724261	0.717713	0.00333601	0.711175	0.724252	-1.04499e-05	2.06161e-05	-5.08568e-05	2.9957e-05	0.612238	0.796197
SCORE2 + Total TG	NMR spectroscopy	Replication	128841	3817	1.33211	0.619208	-	-	-	-	-	-	0.718904	0.00389473	0.71127	0.726537	0.718895	0.00389513	0.711261	0.72653	-8.29478e-06	1.89763e-05	-4.54877e-05	2.88981e-05	0.66203	0.983783
SCORE2 + Total TG	NMR spectroscopy	Discovery + Replication	296584	8899	1.31559	0.596445	-	-	-	-	-	-	0.71824	0.00253345	0.713275	0.723206	0.718233	0.00253369	0.713267	0.723199	-7.86719e-06	1.24809e-05	-3.23292e-05	1.65948e-05	0.528472	0.746871
SCORE2 + L-HDL-L	NMR spectroscopy	Discovery	168473	5095	0.676934	0.325652	0.971366	0.0175052	0.938604	1.00527	0.0969922	0.165845	0.717901	0.00333228	0.71137	0.724432	0.717998	0.0033319	0.711468	0.724529	9.7524e-05	0.000116232	-0.000130286	0.000325334	0.401442	0.678045
SCORE2 + L-HDL-L	NMR spectroscopy	Replication	128898	3823	0.694136	0.347952	-	-	-	-	-	-	0.71928	0.00389118	0.711653	0.726906	0.71929	0.00389231	0.711661	0.726919	1.05998e-05	0.000135426	-0.000254831	0.000276031	0.937613	0.983783
SCORE2 + L-HDL-L	NMR spectroscopy	Discovery + Replication	297371	8918	0.68439	0.335608	-	-	-	-	-	-	0.718503	0.00253098	0.713542	0.723463	0.718559	0.00253116	0.713598	0.72352	5.60326e-05	8.8864e-05	-0.000118138	0.000230203	0.52834	0.746871
SCORE2 + M-VLDL-FC %	NMR spectroscopy	Discovery	168369	5091	14.0418	1.51718	1.04116	0.0145107	1.01197	1.0712	0.0054415	0.0139564	0.717778	0.00333351	0.711244	0.724312	0.717949	0.00333547	0.711411	0.724486	0.000170447	0.000187911	-0.000197851	0.000538746	0.364373	0.644514
SCORE2 + M-VLDL-FC %	NMR spectroscopy	Replication	128946	3823	14.0107	1.53299	-	-	-	-	-	-	0.719302	0.00389112	0.711676	0.726929	0.719272	0.00389218	0.711643	0.7269	-3.05351e-05	0.000209828	-0.000441791	0.00038072	0.884297	0.983783
SCORE2 + M-VLDL-FC %	NMR spectroscopy	Discovery + Replication	297315	8914	14.0283	1.52413	-	-	-	-	-	-	0.718443	0.00253151	0.713481	0.723404	0.718531	0.00253267	0.713567	0.723495	8.78515e-05	0.000140479	-0.000187483	0.000363186	0.531728	0.747659
SCORE2 + LDL-L	NMR spectroscopy	Discovery	168403	5094	2.5956	0.554648	0.984034	0.0141101	0.957193	1.01163	0.254011	0.38033	0.717944	0.00333177	0.711414	0.724474	0.717978	0.00333351	0.711444	0.724511	3.35543e-05	8.38798e-05	-0.000130847	0.000197956	0.689136	0.815772
SCORE2 + LDL-L	NMR spectroscopy	Replication	128917	3822	2.62621	0.56015	-	-	-	-	-	-	0.719277	0.00389192	0.711649	0.726905	0.719317	0.0038939	0.711685	0.726949	3.9433e-05	8.66886e-05	-0.000130474	0.00020934	0.649195	0.983783
SCORE2 + LDL-L	NMR spectroscopy	Discovery + Replication	297320	8916	2.60887	0.557246	-	-	-	-	-	-	0.718527	0.00253098	0.713566	0.723487	0.718562	0.00253224	0.713599	0.723525	3.53458e-05	5.76556e-05	-7.76572e-05	0.000148349	0.539843	0.753829
SCORE2 + XXL-VLDL-TG	NMR spectroscopy	Discovery	168165	5089	0.129629	0.133552	0.991394	0.0131376	0.966193	1.01725	0.510623	0.637129	0.717959	0.00333344	0.711425	0.724492	0.717947	0.00333373	0.711413	0.724481	-1.18971e-05	4.67432e-05	-0.000103512	7.97178e-05	0.799093	0.878368
SCORE2 + XXL-VLDL-TG	NMR spectroscopy	Replication	128841	3817	0.132722	0.14349	-	-	-	-	-	-	0.718904	0.00389473	0.71127	0.726537	0.718872	0.00389565	0.711237	0.726508	-3.11856e-05	4.9496e-05	-0.000128196	6.58248e-05	0.528654	0.983783
SCORE2 + XXL-VLDL-TG	NMR spectroscopy	Discovery + Replication	297006	8906	0.130971	0.13796	-	-	-	-	-	-	0.718375	0.00253248	0.713411	0.723338	0.718356	0.00253289	0.713391	0.72332	-1.92047e-05	3.25483e-05	-8.29983e-05	4.45889e-05	0.555167	0.753829
SCORE2 + XL-VLDL-CE	NMR spectroscopy	Discovery	168517	5096	0.0311331	0.0148088	1.00994	0.0142852	0.982051	1.03861	0.488869	0.618341	0.717907	0.00333172	0.711376	0.724437	0.717943	0.00333095	0.711415	0.724472	3.68285e-05	4.61395e-05	-5.36034e-05	0.00012726	0.424756	0.696198
SCORE2 + XL-VLDL-CE	NMR spectroscopy	Replication	128946	3823	0.0313903	0.0153712	-	-	-	-	-	-	0.719302	0.00389112	0.711676	0.726929	0.719304	0.00389006	0.711679	0.726928	1.54625e-06	5.09605e-05	-9.83346e-05	0.000101427	0.975794	0.999263
SCORE2 + XL-VLDL-CE	NMR spectroscopy	Discovery + Replication	297463	8919	0.0312446	0.0150557	-	-	-	-	-	-	0.718516	0.00253073	0.713556	0.723476	0.718536	0.00253009	0.713577	0.723495	2.03046e-05	3.41395e-05	-4.66077e-05	8.72168e-05	0.552009	0.753829
SCORE2 + L-LDL-L	NMR spectroscopy	Discovery	168463	5095	1.65546	0.345803	0.98481	0.0141541	0.957865	1.01251	0.279508	0.409367	0.717865	0.00333203	0.711334	0.724396	0.717898	0.00333358	0.711364	0.724432	3.29989e-05	7.89165e-05	-0.000121675	0.000187672	0.675838	0.814988
SCORE2 + L-LDL-L	NMR spectroscopy	Replication	128946	3823	1.67544	0.349454	-	-	-	-	-	-	0.719302	0.00389112	0.711676	0.726929	0.719334	0.00389301	0.711704	0.726965	3.22128e-05	8.22335e-05	-0.000128962	0.000193388	0.695262	0.983783
SCORE2 + L-LDL-L	NMR spectroscopy	Discovery + Replication	297409	8918	1.66412	0.347531	-	-	-	-	-	-	0.718492	0.00253086	0.713532	0.723453	0.718525	0.00253202	0.713562	0.723487	3.23668e-05	5.46324e-05	-7.47108e-05	0.000139444	0.553551	0.753829
SCORE2 + S-LDL-C	NMR spectroscopy	Discovery	168457	5095	0.188117	0.041588	0.985624	0.0140695	0.958816	1.01318	0.303382	0.431435	0.717985	0.00333145	0.711456	0.724515	0.71801	0.00333288	0.711477	0.724542	2.40252e-05	7.67219e-05	-0.000126347	0.000174397	0.754169	0.838976
SCORE2 + S-LDL-C	NMR spectroscopy	Replication	128946	3823	0.189841	0.0421631	-	-	-	-	-	-	0.719302	0.00389112	0.711676	0.726929	0.719344	0.00389263	0.711714	0.726973	4.15034e-05	7.82692e-05	-0.000111901	0.000194908	0.595928	0.983783
SCORE2 + S-LDL-C	NMR spectroscopy	Discovery + Replication	297403	8918	0.188865	0.041847	-	-	-	-	-	-	0.718561	0.00253062	0.713601	0.723521	0.718592	0.00253162	0.71363	0.723554	3.10569e-05	5.21656e-05	-7.11858e-05	0.0001333	0.551608	0.753829
SCORE2 + L-HDL-PL	NMR spectroscopy	Discovery	168517	5096	0.335064	0.153545	0.969055	0.0174405	0.936489	1.00275	0.0714864	0.132011	0.717907	0.00333172	0.711376	0.724437	0.718016	0.00333148	0.711487	0.724546	0.000109852	0.000128322	-0.000141653	0.000361358	0.391958	0.6702
SCORE2 + L-HDL-PL	NMR spectroscopy	Replication	128946	3823	0.343123	0.163165	-	-	-	-	-	-	0.719302	0.00389112	0.711676	0.726929	0.719303	0.00389248	0.711673	0.726932	3.50425e-07	0.000147062	-0.000287886	0.000288587	0.998099	0.999263
SCORE2 + L-HDL-PL	NMR spectroscopy	Discovery + Replication	297463	8919	0.338557	0.157837	-	-	-	-	-	-	0.718516	0.00253073	0.713556	0.723476	0.718574	0.00253105	0.713613	0.723535	5.84466e-05	9.66726e-05	-0.000131028	0.000247921	0.545457	0.753829
SCORE2 + L-VLDL-C %	NMR spectroscopy	Discovery	168378	5094	30.6794	4.1382	1.0708	0.0149462	1.03988	1.10263	4.72775e-06	2.14687e-05	0.717877	0.00333218	0.711346	0.724408	0.718459	0.00333538	0.711921	0.724996	0.000581286	0.000309083	-2.45046e-05	0.00118708	0.0600151	0.207727
SCORE2 + L-VLDL-C %	NMR spectroscopy	Replication	128946	3823	30.6778	4.32397	-	-	-	-	-	-	0.719302	0.00389112	0.711676	0.726929	0.718875	0.00389736	0.711236	0.726514	-0.000427111	0.000342538	-0.00109847	0.000244252	0.212434	0.748642
SCORE2 + L-VLDL-C %	NMR spectroscopy	Discovery + Replication	297324	8917	30.6787	4.21976	-	-	-	-	-	-	0.718499	0.00253093	0.713539	0.72346	0.718639	0.00253404	0.713672	0.723606	0.000139588	0.000230145	-0.000311487	0.000590664	0.544168	0.753829
SCORE2 + LDL-PL	NMR spectroscopy	Discovery	168457	5095	0.632074	0.130181	0.986442	0.0141143	0.959527	1.01411	0.333448	0.464146	0.717985	0.00333145	0.711456	0.724515	0.718013	0.00333291	0.71148	0.724545	2.70669e-05	7.18649e-05	-0.000113786	0.000167919	0.706445	0.825086
SCORE2 + LDL-PL	NMR spectroscopy	Replication	128917	3822	0.638557	0.131655	-	-	-	-	-	-	0.719277	0.00389192	0.711649	0.726905	0.71931	0.00389346	0.711679	0.726941	3.28944e-05	7.35633e-05	-0.000111287	0.000177076	0.654761	0.983783
SCORE2 + LDL-PL	NMR spectroscopy	Discovery + Replication	297374	8917	0.634884	0.130862	-	-	-	-	-	-	0.71855	0.00253084	0.71359	0.723511	0.718579	0.00253186	0.713616	0.723541	2.8473e-05	4.89113e-05	-6.73913e-05	0.000124337	0.560475	0.757324
SCORE2 + VLDL-L	NMR spectroscopy	Discovery	167594	5073	2.14352	0.865284	1.00191	0.0138579	0.975065	1.0295	0.890409	0.913494	0.717498	0.00333943	0.710953	0.724043	0.717503	0.00333933	0.710958	0.724048	4.82684e-06	6.80927e-06	-8.51908e-06	1.81728e-05	0.478409	0.710663
SCORE2 + VLDL-L	NMR spectroscopy	Replication	128434	3809	2.17857	0.915342	-	-	-	-	-	-	0.718724	0.00389978	0.71108	0.726367	0.718726	0.00389954	0.711083	0.726369	2.66664e-06	1.0463e-05	-1.78405e-05	2.31738e-05	0.798828	0.983783
SCORE2 + VLDL-L	NMR spectroscopy	Discovery + Replication	296028	8882	2.15872	0.887517	-	-	-	-	-	-	0.718035	0.0025365	0.713064	0.723007	0.718039	0.00253637	0.713068	0.72301	3.93603e-06	6.87696e-06	-9.54256e-06	1.74146e-05	0.567085	0.761309
SCORE2 + XXL-VLDL-PL %	NMR spectroscopy	Discovery	167902	5082	14.3368	4.97561	1.04381	0.0181483	1.00734	1.08161	0.0181436	0.0422334	0.717706	0.00333598	0.711168	0.724245	0.717919	0.00333473	0.711383	0.724455	0.000213161	0.000164665	-0.000109577	0.000535898	0.195489	0.462824
SCORE2 + XXL-VLDL-PL %	NMR spectroscopy	Replication	128599	3809	14.5796	4.90808	-	-	-	-	-	-	0.718724	0.00389995	0.711081	0.726368	0.718603	0.00390055	0.710958	0.726248	-0.00012164	0.000188716	-0.000491516	0.000248236	0.519208	0.983783
SCORE2 + XXL-VLDL-PL %	NMR spectroscopy	Discovery + Replication	296501	8891	14.4421	4.94789	-	-	-	-	-	-	0.718154	0.00253504	0.713185	0.723122	0.718224	0.00253467	0.713257	0.723192	7.07302e-05	0.000124166	-0.000172631	0.000314091	0.56892	0.761309
SCORE2 + Total BCAA	NMR spectroscopy	Discovery	168186	5077	0.360628	0.0833895	0.967778	0.0148365	0.940041	0.996333	0.0272739	0.0609263	0.717957	0.00333799	0.711415	0.7245	0.718049	0.0033385	0.711506	0.724593	9.20598e-05	0.000155056	-0.000211843	0.000395963	0.552698	0.754174
SCORE2 + Total BCAA	NMR spectroscopy	Replication	128865	3817	0.366983	0.0831454	-	-	-	-	-	-	0.719521	0.00389463	0.711888	0.727154	0.719536	0.00389705	0.711898	0.727174	1.49279e-05	0.00017166	-0.000321519	0.000351375	0.930702	0.983783
SCORE2 + Total BCAA	NMR spectroscopy	Discovery + Replication	297051	8894	0.363385	0.0833431	-	-	-	-	-	-	0.718639	0.00253445	0.713672	0.723607	0.718704	0.00253534	0.713735	0.723673	6.52079e-05	0.000115605	-0.000161374	0.000291789	0.572715	0.762702
SCORE2 + Total L	NMR spectroscopy	Discovery	166829	5056	9.0927	1.53635	0.973616	0.0142319	0.946834	1.00116	0.0602828	0.115161	0.71714	0.00334707	0.710579	0.7237	0.717212	0.00335001	0.710646	0.723778	7.22762e-05	0.000134836	-0.000191998	0.000336551	0.591939	0.779102
SCORE2 + Total L	NMR spectroscopy	Replication	127969	3800	9.21986	1.56288	-	-	-	-	-	-	0.718541	0.00390571	0.710886	0.726196	0.718572	0.0039102	0.710908	0.726235	3.02707e-05	0.000143592	-0.000251165	0.000311707	0.833036	0.983783
SCORE2 + Total L	NMR spectroscopy	Discovery + Replication	294798	8856	9.1479	1.5492	-	-	-	-	-	-	0.717752	0.00254146	0.712771	0.722733	0.717806	0.00254392	0.71282	0.722792	5.34016e-05	9.56156e-05	-0.000134002	0.000240805	0.576501	0.764071
SCORE2 + S-VLDL-L	NMR spectroscopy	Discovery	168517	5096	0.422368	0.13191	1.01117	0.0140454	0.983711	1.03939	0.429127	0.563357	0.717907	0.00333172	0.711376	0.724437	0.717953	0.00333076	0.711425	0.724482	4.68262e-05	5.2229e-05	-5.55407e-05	0.000149193	0.369956	0.644514
SCORE2 + S-VLDL-L	NMR spectroscopy	Replication	128946	3823	0.427899	0.135731	-	-	-	-	-	-	0.719302	0.00389112	0.711676	0.726929	0.719293	0.00388984	0.711669	0.726917	-8.92269e-06	5.81016e-05	-0.0001228	0.000104954	0.877948	0.983783
SCORE2 + S-VLDL-L	NMR spectroscopy	Discovery + Replication	297463	8919	0.424766	0.133608	-	-	-	-	-	-	0.718516	0.00253073	0.713556	0.723476	0.718537	0.00252996	0.713578	0.723495	2.08605e-05	3.87625e-05	-5.51126e-05	9.68336e-05	0.590465	0.778852
SCORE2 + XL-VLDL-P	NMR spectroscopy	Discovery	168425	5092	3.46256e-06	2.27807e-06	0.996092	0.0137966	0.969517	1.02339	0.776536	0.830504	0.717735	0.00333286	0.711202	0.724267	0.717726	0.00333324	0.711193	0.724259	-8.32524e-06	2.30814e-05	-5.3564e-05	3.69135e-05	0.718331	0.828477
SCORE2 + XL-VLDL-P	NMR spectroscopy	Replication	128946	3823	3.54694e-06	2.43036e-06	-	-	-	-	-	-	0.719302	0.00389112	0.711676	0.726929	0.71929	0.00389153	0.711663	0.726918	-1.18487e-05	2.13378e-05	-5.367e-05	2.99725e-05	0.578693	0.983783
SCORE2 + XL-VLDL-P	NMR spectroscopy	Discovery + Replication	297371	8915	3.49915e-06	2.34569e-06	-	-	-	-	-	-	0.718418	0.00253123	0.713457	0.723379	0.71841	0.00253148	0.713449	0.723372	-7.40317e-06	1.40629e-05	-3.49659e-05	2.01596e-05	0.598588	0.780656
SCORE2 + XL-VLDL-TG %	NMR spectroscopy	Discovery	168361	5089	51.0863	8.41004	0.955481	0.0158604	0.926236	0.985649	0.00408732	0.0109921	0.717637	0.00333414	0.711102	0.724172	0.717882	0.00333728	0.711341	0.724423	0.000244456	0.000194796	-0.000137338	0.00062625	0.209504	0.484628
SCORE2 + XL-VLDL-TG %	NMR spectroscopy	Replication	128883	3823	51.1732	8.59795	-	-	-	-	-	-	0.719341	0.00389079	0.711715	0.726967	0.719197	0.00389388	0.711565	0.726829	-0.000143821	0.000220917	-0.000576811	0.000289169	0.515035	0.983783
SCORE2 + XL-VLDL-TG %	NMR spectroscopy	Discovery + Replication	297244	8912	51.124	8.49212	-	-	-	-	-	-	0.718379	0.0025317	0.713417	0.723341	0.718456	0.0025339	0.713489	0.723422	7.68907e-05	0.00014617	-0.000209597	0.000363378	0.598863	0.780656
SCORE2 + ALT	Clinical biochemistry assay	Discovery	168444	5095	22.7168	14.1897	1.01947	0.0132984	0.993239	1.04639	0.147107	0.234187	0.717944	0.00333199	0.711414	0.724475	0.71805	0.00332928	0.711524	0.724575	0.000105362	0.0001006	-9.18105e-05	0.000302535	0.294944	0.606419
SCORE2 + ALT	Clinical biochemistry assay	Replication	128890	3822	22.6006	14.1215	-	-	-	-	-	-	0.71934	0.00389189	0.711712	0.726968	0.719286	0.00389	0.711662	0.726911	-5.35638e-05	9.36651e-05	-0.000237144	0.000130016	0.567414	0.983783
SCORE2 + ALT	Clinical biochemistry assay	Discovery + Replication	297334	8917	22.6664	14.1603	-	-	-	-	-	-	0.718553	0.00253106	0.713592	0.723514	0.71859	0.00252937	0.713632	0.723547	3.67346e-05	7.01059e-05	-0.000100671	0.00017414	0.600288	0.780656
SCORE2 + L-VLDL-PL %	NMR spectroscopy	Discovery	168378	5094	18.9174	3.459	1.06268	0.0196499	1.02253	1.1044	0.00197677	0.00547564	0.717877	0.00333218	0.711346	0.724408	0.71819	0.00333138	0.711661	0.724719	0.00031256	0.000228881	-0.000136038	0.000761159	0.172064	0.418086
SCORE2 + L-VLDL-PL %	NMR spectroscopy	Replication	128946	3823	18.8538	3.40466	-	-	-	-	-	-	0.719302	0.00389112	0.711676	0.726929	0.71909	0.00389054	0.711465	0.726715	-0.000212213	0.000284165	-0.000769166	0.000344741	0.455188	0.983783
SCORE2 + L-VLDL-PL %	NMR spectroscopy	Discovery + Replication	297324	8917	18.8898	3.43568	-	-	-	-	-	-	0.718499	0.00253093	0.713539	0.72346	0.718589	0.0025304	0.71363	0.723549	9.01168e-05	0.000177165	-0.00025712	0.000437354	0.61099	0.790861
SCORE2 + XXL-VLDL-CE %	NMR spectroscopy	Discovery	167902	5082	18.3852	11.4067	1.04017	0.0147862	1.01046	1.07076	0.00772876	0.0191149	0.717706	0.00333598	0.711168	0.724245	0.717879	0.00333512	0.711342	0.724415	0.000172395	0.000170557	-0.000161891	0.000506682	0.312124	0.61756
SCORE2 + XXL-VLDL-CE %	NMR spectroscopy	Replication	128599	3809	17.97	10.6615	-	-	-	-	-	-	0.718724	0.00389995	0.711081	0.726368	0.718318	0.00389973	0.710675	0.725962	-0.000406242	0.000177211	-0.00075357	-5.89141e-05	0.0218817	0.202041
SCORE2 + XXL-VLDL-CE %	NMR spectroscopy	Discovery + Replication	296501	8891	18.2051	11.0916	-	-	-	-	-	-	0.718154	0.00253504	0.713185	0.723122	0.718091	0.00253461	0.713123	0.723059	-6.25233e-05	0.000124148	-0.000305849	0.000180802	0.614528	0.791741
SCORE2 + XL-VLDL-L	NMR spectroscopy	Discovery	168361	5089	0.202682	0.133977	0.993316	0.0137826	0.966842	1.02051	0.626551	0.717168	0.717637	0.00333414	0.711102	0.724172	0.717625	0.00333471	0.711089	0.724161	-1.21778e-05	3.64592e-05	-8.36366e-05	5.9281e-05	0.738371	0.831423
SCORE2 + XL-VLDL-L	NMR spectroscopy	Replication	128883	3823	0.207719	0.143672	-	-	-	-	-	-	0.719341	0.00389079	0.711715	0.726967	0.719323	0.0038915	0.711695	0.72695	-1.81962e-05	3.64472e-05	-8.96313e-05	5.32389e-05	0.617604	0.983783
SCORE2 + XL-VLDL-L	NMR spectroscopy	Discovery + Replication	297244	8912	0.204866	0.138286	-	-	-	-	-	-	0.718379	0.0025317	0.713417	0.723341	0.718367	0.00253213	0.713404	0.72333	-1.19745e-05	2.40953e-05	-5.92004e-05	3.52513e-05	0.619213	0.79191
SCORE2 + XL-HDL-CE	NMR spectroscopy	Discovery	168517	5096	0.0612918	0.0274528	1.01849	0.0170427	0.985028	1.05308	0.282459	0.40964	0.717907	0.00333172	0.711376	0.724437	0.717934	0.00333223	0.711403	0.724465	2.73161e-05	7.36631e-05	-0.000117061	0.000171693	0.710768	0.825086
SCORE2 + XL-HDL-CE	NMR spectroscopy	Replication	128906	3822	0.0625993	0.0298232	-	-	-	-	-	-	0.719314	0.00389168	0.711687	0.726942	0.71935	0.00389107	0.711723	0.726976	3.54735e-05	8.55773e-05	-0.000132255	0.000203202	0.678494	0.983783
SCORE2 + XL-HDL-CE	NMR spectroscopy	Discovery + Replication	297423	8918	0.0618585	0.0285117	-	-	-	-	-	-	0.718521	0.00253088	0.713561	0.723481	0.718549	0.00253094	0.713588	0.723509	2.76005e-05	5.57231e-05	-8.16147e-05	0.000136816	0.620377	0.79191
SCORE2 + IDL-CE	NMR spectroscopy	Discovery	168517	5096	0.651643	0.142623	0.992954	0.0144902	0.96515	1.02156	0.62554	0.717168	0.717907	0.00333172	0.711376	0.724437	0.717921	0.00333229	0.71139	0.724452	1.46113e-05	3.32168e-05	-5.04924e-05	7.97149e-05	0.660026	0.80897
SCORE2 + IDL-CE	NMR spectroscopy	Replication	128946	3823	0.656912	0.142774	-	-	-	-	-	-	0.719302	0.00389112	0.711676	0.726929	0.71931	0.00389203	0.711681	0.726938	7.29322e-06	3.72076e-05	-6.56324e-05	8.02189e-05	0.844599	0.983783
SCORE2 + IDL-CE	NMR spectroscopy	Discovery + Replication	297463	8919	0.653927	0.142712	-	-	-	-	-	-	0.718516	0.00253073	0.713556	0.723476	0.718527	0.00253122	0.713566	0.723489	1.1771e-05	2.47339e-05	-3.67065e-05	6.02484e-05	0.634142	0.792891
SCORE2 + M-HDL-TG	NMR spectroscopy	Discovery	168517	5096	0.0535357	0.0189587	0.999489	0.0138266	0.972767	1.02695	0.970514	0.97403	0.717907	0.00333172	0.711376	0.724437	0.717904	0.00333177	0.711374	0.724435	-2.15667e-06	2.61027e-06	-7.27269e-06	2.95936e-06	0.408677	0.686081
SCORE2 + M-HDL-TG	NMR spectroscopy	Replication	128946	3823	0.0542624	0.0191985	-	-	-	-	-	-	0.719302	0.00389112	0.711676	0.726929	0.719302	0.0038912	0.711675	0.726929	-3.24143e-07	3.05555e-06	-6.31291e-06	5.66463e-06	0.915516	0.983783
SCORE2 + M-HDL-TG	NMR spectroscopy	Discovery + Replication	297463	8919	0.0538507	0.0190664	-	-	-	-	-	-	0.718516	0.00253073	0.713556	0.723476	0.718515	0.00253077	0.713555	0.723475	-9.24374e-07	1.91049e-06	-4.66887e-06	2.82012e-06	0.628499	0.792891
SCORE2 + S-VLDL-C %	NMR spectroscopy	Discovery	168517	5096	38.8447	4.23561	1.03019	0.0142186	1.00188	1.0593	0.0364611	0.075371	0.717907	0.00333172	0.711376	0.724437	0.717988	0.00333336	0.711454	0.724521	8.11152e-05	0.000140723	-0.000194696	0.000356926	0.564332	0.766274
SCORE2 + S-VLDL-C %	NMR spectroscopy	Replication	128946	3823	38.6881	4.33445	-	-	-	-	-	-	0.719302	0.00389112	0.711676	0.726929	0.719308	0.00389181	0.711681	0.726936	6.13244e-06	0.000157299	-0.000302168	0.000314433	0.968902	0.999263
SCORE2 + S-VLDL-C %	NMR spectroscopy	Discovery + Replication	297463	8919	38.7768	4.27943	-	-	-	-	-	-	0.718516	0.00253073	0.713556	0.723476	0.718566	0.00253163	0.713604	0.723528	5.02376e-05	0.000104834	-0.000155234	0.000255709	0.63179	0.792891
SCORE2 + S-VLDL-FC %	NMR spectroscopy	Discovery	168517	5096	14.7814	2.02096	0.993012	0.0145242	0.965143	1.02169	0.629229	0.717269	0.717907	0.00333172	0.711376	0.724437	0.717928	0.00333131	0.711399	0.724458	2.19795e-05	3.21254e-05	-4.09852e-05	8.49442e-05	0.493863	0.710663
SCORE2 + S-VLDL-FC %	NMR spectroscopy	Replication	128946	3823	14.7522	2.01735	-	-	-	-	-	-	0.719302	0.00389112	0.711676	0.726929	0.7193	0.00389082	0.711674	0.726926	-1.88791e-06	3.7133e-05	-7.46672e-05	7.08913e-05	0.959451	0.999263
SCORE2 + S-VLDL-FC %	NMR spectroscopy	Discovery + Replication	297463	8919	14.7688	2.01944	-	-	-	-	-	-	0.718516	0.00253073	0.713556	0.723476	0.718528	0.00253048	0.713568	0.723487	1.18294e-05	2.42523e-05	-3.57042e-05	5.9363e-05	0.625717	0.792891
SCORE2 + XL-HDL-FC %	NMR spectroscopy	Discovery	168270	5088	14.8901	3.26316	1.00825	0.0152578	0.97854	1.03885	0.590456	0.697142	0.717557	0.00333541	0.71102	0.724094	0.71756	0.00333497	0.711024	0.724096	3.07734e-06	3.39111e-05	-6.33872e-05	6.95419e-05	0.927693	0.94284
SCORE2 + XL-HDL-FC %	NMR spectroscopy	Replication	128797	3821	14.8856	3.62545	-	-	-	-	-	-	0.719343	0.00389214	0.711715	0.726972	0.719371	0.00389167	0.711744	0.726999	2.81008e-05	4.1228e-05	-5.27046e-05	0.000108906	0.495496	0.983783
SCORE2 + XL-HDL-FC %	NMR spectroscopy	Discovery + Replication	297067	8909	14.8881	3.42494	-	-	-	-	-	-	0.718333	0.00253263	0.713369	0.723297	0.718346	0.00253231	0.713382	0.723309	1.239e-05	2.63589e-05	-3.92725e-05	6.40525e-05	0.63832	0.792891
SCORE2 + XL-HDL-TG %	NMR spectroscopy	Discovery	168270	5088	4.87637	3.08827	0.985516	0.0141861	0.958491	1.0133	0.303718	0.431435	0.717557	0.00333541	0.71102	0.724094	0.717557	0.00333687	0.711016	0.724097	-3.33839e-07	7.2612e-05	-0.000142651	0.000141983	0.996332	0.996332
SCORE2 + XL-HDL-TG %	NMR spectroscopy	Replication	128797	3821	5.03804	3.67159	-	-	-	-	-	-	0.719343	0.00389214	0.711715	0.726972	0.719396	0.00389326	0.711765	0.727026	5.25381e-05	7.75615e-05	-9.94796e-05	0.000204556	0.498169	0.983783
SCORE2 + XL-HDL-TG %	NMR spectroscopy	Discovery + Replication	297067	8909	4.94646	3.35461	-	-	-	-	-	-	0.718333	0.00253263	0.713369	0.723297	0.718358	0.00253354	0.713392	0.723323	2.45717e-05	5.19802e-05	-7.73076e-05	0.000126451	0.636418	0.792891
SCORE2 + Total FC	NMR spectroscopy	Discovery	167816	5075	1.31785	0.246514	0.986633	0.0143422	0.959285	1.01476	0.348095	0.482111	0.717475	0.00334092	0.710927	0.724023	0.717499	0.00334219	0.710949	0.72405	2.41176e-05	6.90251e-05	-0.000111169	0.000159404	0.726787	0.828477
SCORE2 + Total FC	NMR spectroscopy	Replication	128612	3820	1.33294	0.24647	-	-	-	-	-	-	0.719126	0.00389293	0.711496	0.726756	0.719146	0.00389486	0.711512	0.726779	1.93327e-05	7.098e-05	-0.000119786	0.000158451	0.785339	0.983783
SCORE2 + Total FC	NMR spectroscopy	Discovery + Replication	296428	8895	1.3244	0.246608	-	-	-	-	-	-	0.718194	0.00253524	0.713225	0.723163	0.718216	0.0025363	0.713245	0.723187	2.15971e-05	4.73191e-05	-7.11465e-05	0.000114341	0.648092	0.801435
SCORE2 + L-LDL-P	NMR spectroscopy	Discovery	168517	5096	0.000768049	0.000166698	1.01308	0.0139049	0.985839	1.04106	0.350177	0.482583	0.717907	0.00333172	0.711376	0.724437	0.71794	0.00333092	0.711412	0.724468	3.34909e-05	6.22881e-05	-8.85916e-05	0.000155573	0.5908	0.779102
SCORE2 + L-LDL-P	NMR spectroscopy	Replication	128946	3823	0.000775211	0.000170568	-	-	-	-	-	-	0.719302	0.00389112	0.711676	0.726929	0.719308	0.00388996	0.711683	0.726932	5.45349e-06	6.90482e-05	-0.000129879	0.000140786	0.937048	0.983783
SCORE2 + L-LDL-P	NMR spectroscopy	Discovery + Replication	297463	8919	0.000771154	0.000168423	-	-	-	-	-	-	0.718516	0.00253073	0.713556	0.723476	0.718537	0.00253006	0.713578	0.723495	2.08792e-05	4.62005e-05	-6.96721e-05	0.00011143	0.651323	0.801851
SCORE2 + Remnant C	NMR spectroscopy	Discovery	167579	5071	1.63011	0.387318	1.00997	0.0142893	0.982081	1.03866	0.487324	0.618341	0.717277	0.00334248	0.710725	0.723828	0.717296	0.00334167	0.710746	0.723845	1.91304e-05	4.63267e-05	-7.16683e-05	0.000109929	0.679647	0.814988
SCORE2 + Remnant C	NMR spectroscopy	Replication	128210	3812	1.64253	0.388119	-	-	-	-	-	-	0.718899	0.00389873	0.711258	0.72654	0.718913	0.00389728	0.711274	0.726551	1.37492e-05	5.13317e-05	-8.6859e-05	0.000114357	0.788815	0.983783
SCORE2 + Remnant C	NMR spectroscopy	Discovery + Replication	295789	8883	1.6355	0.387714	-	-	-	-	-	-	0.717983	0.00253752	0.71301	0.722956	0.717998	0.00253677	0.713026	0.72297	1.53699e-05	3.44308e-05	-5.21132e-05	8.2853e-05	0.655309	0.803188
SCORE2 + Ile	NMR spectroscopy	Discovery	168459	5096	0.0503244	0.0177121	0.999225	0.0142744	0.971656	1.02757	0.956664	0.968528	0.717885	0.00333168	0.711355	0.724415	0.717884	0.00333167	0.711354	0.724414	-1.16378e-06	3.68973e-06	-8.39551e-06	6.06795e-06	0.752449	0.838976
SCORE2 + Ile	NMR spectroscopy	Replication	128937	3823	0.0515946	0.0173118	-	-	-	-	-	-	0.719315	0.00389117	0.711689	0.726942	0.719314	0.00389125	0.711688	0.726941	-1.10392e-06	4.37696e-06	-9.6826e-06	7.47476e-06	0.800878	0.983783
SCORE2 + Ile	NMR spectroscopy	Discovery + Replication	297396	8919	0.0508751	0.0175509	-	-	-	-	-	-	0.718509	0.00253072	0.713549	0.72347	0.718508	0.00253073	0.713548	0.723468	-1.22492e-06	2.8222e-06	-6.75633e-06	4.30649e-06	0.664267	0.809743
SCORE2 + S-LDL-CE	NMR spectroscopy	Discovery	168517	5096	0.136268	0.0314465	0.986325	0.0140766	0.959485	1.01392	0.328004	0.458874	0.717907	0.00333172	0.711376	0.724437	0.717921	0.00333299	0.711389	0.724454	1.47939e-05	6.64014e-05	-0.00011535	0.000144938	0.823695	0.894759
SCORE2 + S-LDL-CE	NMR spectroscopy	Replication	128946	3823	0.137533	0.0319582	-	-	-	-	-	-	0.719302	0.00389112	0.711676	0.726929	0.719333	0.00389278	0.711703	0.726963	3.09075e-05	7.40418e-05	-0.000114212	0.000176027	0.676362	0.983783
SCORE2 + S-LDL-CE	NMR spectroscopy	Discovery + Replication	297463	8919	0.136817	0.0316755	-	-	-	-	-	-	0.718516	0.00253073	0.713556	0.723476	0.718537	0.00253176	0.713574	0.723499	2.08978e-05	4.94125e-05	-7.5949e-05	0.000117745	0.67235	0.809743
SCORE2 + M-VLDL-TG %	NMR spectroscopy	Discovery	168369	5091	46.0903	7.42656	0.965606	0.0145136	0.938525	0.993468	0.0158867	0.0376122	0.717778	0.00333351	0.711244	0.724312	0.717897	0.00333559	0.71136	0.724435	0.000119337	0.000162793	-0.000199732	0.000438406	0.463522	0.710663
SCORE2 + M-VLDL-TG %	NMR spectroscopy	Replication	128946	3823	46.1881	7.60711	-	-	-	-	-	-	0.719302	0.00389112	0.711676	0.726929	0.719264	0.00389265	0.711634	0.726893	-3.85073e-05	0.000181195	-0.000393642	0.000316628	0.831702	0.983783
SCORE2 + M-VLDL-TG %	NMR spectroscopy	Discovery + Replication	297315	8914	46.1327	7.50554	-	-	-	-	-	-	0.718443	0.00253151	0.713481	0.723404	0.718494	0.00253286	0.71353	0.723459	5.16164e-05	0.000121259	-0.000186048	0.000289281	0.670349	0.809743
SCORE2 + IDL-FC %	NMR spectroscopy	Discovery	168276	5093	17.8438	0.953677	0.99608	0.0134469	0.970171	1.02268	0.770217	0.826939	0.717838	0.00333313	0.711306	0.724371	0.717846	0.00333297	0.711314	0.724379	7.64092e-06	1.88531e-05	-2.93105e-05	4.45924e-05	0.685267	0.815772
SCORE2 + IDL-FC %	NMR spectroscopy	Replication	128883	3822	17.8167	0.988345	-	-	-	-	-	-	0.719244	0.00389166	0.711616	0.726871	0.719249	0.00389152	0.711621	0.726876	4.65514e-06	2.19759e-05	-3.84168e-05	4.77271e-05	0.83224	0.983783
SCORE2 + IDL-FC %	NMR spectroscopy	Discovery + Replication	297159	8915	17.832	0.968957	-	-	-	-	-	-	0.718451	0.00253149	0.71349	0.723413	0.718458	0.00253139	0.713496	0.723419	6.19293e-06	1.4374e-05	-2.19796e-05	3.43654e-05	0.666583	0.809743
SCORE2 + XL-VLDL-C %	NMR spectroscopy	Discovery	168361	5089	30.6594	8.82024	1.03289	0.0163479	1.00032	1.06652	0.0477576	0.0951716	0.717637	0.00333414	0.711102	0.724172	0.717756	0.0033364	0.711216	0.724295	0.000118433	0.000136212	-0.000148537	0.000385403	0.384588	0.661682
SCORE2 + XL-VLDL-C %	NMR spectroscopy	Replication	128883	3823	30.5416	8.884	-	-	-	-	-	-	0.719341	0.00389079	0.711715	0.726967	0.719277	0.00389311	0.711647	0.726907	-6.38971e-05	0.00015205	-0.00036191	0.000234116	0.674313	0.983783
SCORE2 + XL-VLDL-C %	NMR spectroscopy	Discovery + Replication	297244	8912	30.6083	8.84812	-	-	-	-	-	-	0.718379	0.0025317	0.713417	0.723341	0.718419	0.00253332	0.713454	0.723384	3.98707e-05	0.00010084	-0.000157772	0.000237513	0.692558	0.83047
SCORE2 + L-VLDL-C	NMR spectroscopy	Discovery	168472	5096	0.100051	0.0483207	1.00225	0.0142175	0.974705	1.03057	0.874485	0.903852	0.717895	0.00333175	0.711365	0.724425	0.717899	0.00333165	0.711369	0.724429	4.21187e-06	6.12688e-06	-7.79659e-06	1.62203e-05	0.491805	0.710663
SCORE2 + L-VLDL-C	NMR spectroscopy	Replication	128946	3823	0.101479	0.0504647	-	-	-	-	-	-	0.719302	0.00389112	0.711676	0.726929	0.719301	0.0038909	0.711675	0.726927	-1.44112e-06	1.19179e-05	-2.47998e-05	2.19175e-05	0.903754	0.983783
SCORE2 + L-VLDL-C	NMR spectroscopy	Discovery + Replication	297418	8919	0.10067	0.0492667	-	-	-	-	-	-	0.718509	0.00253074	0.713549	0.72347	0.718512	0.00253061	0.713553	0.723472	3.02597e-06	7.88662e-06	-1.24315e-05	1.84835e-05	0.701212	0.83363
SCORE2 + L-VLDL-FC	NMR spectroscopy	Discovery	168517	5096	0.0470241	0.025164	0.997267	0.014103	0.970079	1.02522	0.846146	0.881137	0.717907	0.00333172	0.711376	0.724437	0.717903	0.00333193	0.711372	0.724433	-3.66033e-06	1.31003e-05	-2.93364e-05	2.20157e-05	0.779931	0.864164
SCORE2 + L-VLDL-FC	NMR spectroscopy	Replication	128946	3823	0.0478991	0.0265977	-	-	-	-	-	-	0.719302	0.00389112	0.711676	0.726929	0.719297	0.00389137	0.711671	0.726924	-4.74826e-06	1.46288e-05	-3.34203e-05	2.39238e-05	0.745498	0.983783
SCORE2 + L-VLDL-FC	NMR spectroscopy	Discovery + Replication	297463	8919	0.0474034	0.0257989	-	-	-	-	-	-	0.718516	0.00253073	0.713556	0.723476	0.718512	0.0025309	0.713552	0.723472	-3.73889e-06	9.68118e-06	-2.27137e-05	1.52359e-05	0.699348	0.83363
SCORE2 + Urea	Clinical biochemistry assay	Discovery	168387	5093	5.30482	1.2577	1.00511	0.0138512	0.978186	1.03277	0.713124	0.771622	0.71797	0.00333195	0.71144	0.724501	0.717974	0.00333215	0.711443	0.724505	3.46971e-06	2.43248e-05	-4.4206e-05	5.11455e-05	0.886574	0.917276
SCORE2 + Urea	Clinical biochemistry assay	Replication	128881	3820	5.28329	1.26135	-	-	-	-	-	-	0.719204	0.00389248	0.711575	0.726833	0.719218	0.00389226	0.711589	0.726846	1.35303e-05	3.1809e-05	-4.88141e-05	7.58747e-05	0.670573	0.983783
SCORE2 + Urea	Clinical biochemistry assay	Discovery + Replication	297268	8913	5.29549	1.25933	-	-	-	-	-	-	0.71851	0.00253121	0.713549	0.723471	0.718517	0.00253126	0.713556	0.723479	7.80431e-06	2.05609e-05	-3.24943e-05	4.81029e-05	0.704264	0.83368
SCORE2 + Glucose	NMR spectroscopy	Discovery	168302	5089	3.55185	0.802396	0.989904	0.0133588	0.964321	1.01616	0.447477	0.573847	0.717803	0.00333491	0.711266	0.724339	0.717801	0.00333567	0.711263	0.724339	-1.51515e-06	5.76509e-05	-0.000114509	0.000111479	0.979033	0.986153
SCORE2 + Glucose	NMR spectroscopy	Replication	128840	3822	3.64955	0.832161	-	-	-	-	-	-	0.719405	0.00388951	0.711781	0.727028	0.719439	0.00389084	0.711813	0.727064	3.37611e-05	5.98909e-05	-8.36229e-05	0.000151145	0.572951	0.983783
SCORE2 + Glucose	NMR spectroscopy	Discovery + Replication	297142	8911	3.59421	0.81687	-	-	-	-	-	-	0.7185	0.00253165	0.713538	0.723462	0.718515	0.00253234	0.713552	0.723478	1.48745e-05	4.04349e-05	-6.43764e-05	9.41254e-05	0.712975	0.834687
SCORE2 + XL-VLDL-TG	NMR spectroscopy	Discovery	168453	5093	0.109269	0.0808832	0.986589	0.0136442	0.960555	1.01333	0.322373	0.453285	0.717809	0.003333	0.711277	0.724342	0.717802	0.00333408	0.711267	0.724336	-7.53065e-06	7.0289e-05	-0.000145295	0.000130233	0.914679	0.938393
SCORE2 + XL-VLDL-TG	NMR spectroscopy	Replication	128946	3823	0.112934	0.0876194	-	-	-	-	-	-	0.719302	0.00389112	0.711676	0.726929	0.719267	0.00389251	0.711638	0.726897	-3.4749e-05	7.40829e-05	-0.000179949	0.000110451	0.63903	0.983783
SCORE2 + XL-VLDL-TG	NMR spectroscopy	Discovery + Replication	297399	8916	0.110858	0.0838898	-	-	-	-	-	-	0.71846	0.00253129	0.713499	0.723421	0.718442	0.00253215	0.713479	0.723405	-1.80243e-05	4.90389e-05	-0.000114139	7.80901e-05	0.713207	0.834687
SCORE2 + M-VLDL-TG	NMR spectroscopy	Discovery	168474	5095	0.278938	0.116543	0.978842	0.0139441	0.952453	1.00596	0.125126	0.205088	0.717858	0.00333182	0.711328	0.724388	0.717883	0.00333394	0.711349	0.724418	2.51594e-05	0.000110826	-0.000192056	0.000242375	0.820411	0.8947
SCORE2 + M-VLDL-TG	NMR spectroscopy	Replication	128946	3823	0.285828	0.126776	-	-	-	-	-	-	0.719302	0.00389112	0.711676	0.726929	0.719328	0.0038931	0.711697	0.726958	2.54102e-05	0.000114123	-0.000198266	0.000249086	0.823803	0.983783
SCORE2 + M-VLDL-TG	NMR spectroscopy	Discovery + Replication	297420	8918	0.281925	0.121134	-	-	-	-	-	-	0.718488	0.00253077	0.713528	0.723448	0.718516	0.00253218	0.713553	0.723479	2.81222e-05	7.67775e-05	-0.000122359	0.000178603	0.714155	0.834687
SCORE2 + Gln	NMR spectroscopy	Discovery	167632	5061	0.552299	0.0760129	1.00765	0.0143002	0.979803	1.03629	0.593955	0.697142	0.717943	0.0033428	0.711391	0.724495	0.717961	0.0033432	0.711408	0.724513	1.77527e-05	3.70893e-05	-5.4941e-05	9.04465e-05	0.63219	0.806989
SCORE2 + Gln	NMR spectroscopy	Replication	128352	3805	0.561765	0.0804858	-	-	-	-	-	-	0.719109	0.00390206	0.711461	0.726757	0.719076	0.0039032	0.711426	0.726726	-3.3556e-05	4.16753e-05	-0.000115238	4.81261e-05	0.420718	0.983783
SCORE2 + Gln	NMR spectroscopy	Discovery + Replication	295984	8866	0.556404	0.0781249	-	-	-	-	-	-	0.718453	0.00253863	0.713477	0.723428	0.718443	0.00253915	0.713466	0.72342	-9.55785e-06	2.75733e-05	-6.36005e-05	4.44848e-05	0.728866	0.844753
SCORE2 + S-VLDL-PL	NMR spectroscopy	Discovery	168517	5096	0.100905	0.0297101	1.01265	0.0141566	0.984939	1.04114	0.374553	0.508584	0.717907	0.00333172	0.711376	0.724437	0.71795	0.00333076	0.711422	0.724479	4.38439e-05	5.90398e-05	-7.18721e-05	0.00015956	0.457715	0.710663
SCORE2 + S-VLDL-PL	NMR spectroscopy	Replication	128946	3823	0.101932	0.0301168	-	-	-	-	-	-	0.719302	0.00389112	0.711676	0.726929	0.719281	0.00388978	0.711657	0.726905	-2.11525e-05	6.52283e-05	-0.000148998	0.000106693	0.745723	0.983783
SCORE2 + S-VLDL-PL	NMR spectroscopy	Discovery + Replication	297463	8919	0.10135	0.0298913	-	-	-	-	-	-	0.718516	0.00253073	0.713556	0.723476	0.718531	0.00252994	0.713572	0.723489	1.51609e-05	4.3719e-05	-7.05269e-05	0.000100849	0.728757	0.844753
SCORE2 + IDL-C	NMR spectroscopy	Discovery	168450	5094	0.882103	0.191628	0.996059	0.0144573	0.968231	1.02469	0.784749	0.832856	0.717876	0.00333284	0.711343	0.724408	0.717885	0.0033332	0.711352	0.724418	9.1439e-06	2.26896e-05	-3.53269e-05	5.36147e-05	0.686948	0.815772
SCORE2 + IDL-C	NMR spectroscopy	Replication	128883	3822	0.888666	0.191777	-	-	-	-	-	-	0.719244	0.00389166	0.711616	0.726871	0.719244	0.00389216	0.711615	0.726872	-3.19986e-07	2.07992e-05	-4.10857e-05	4.04458e-05	0.987725	0.999263
SCORE2 + IDL-C	NMR spectroscopy	Discovery + Replication	297333	8916	0.884948	0.19172	-	-	-	-	-	-	0.718473	0.00253136	0.713511	0.723434	0.718477	0.00253163	0.713515	0.723439	4.49772e-06	1.38143e-05	-2.25778e-05	3.15732e-05	0.744738	0.859552
SCORE2 + ApoB	NMR spectroscopy	Discovery	168469	5096	0.881411	0.188936	1.01203	0.0140832	0.984479	1.04036	0.395753	0.526558	0.717894	0.0033317	0.711364	0.724424	0.71792	0.00333086	0.711392	0.724449	2.64434e-05	5.42105e-05	-7.98072e-05	0.000132694	0.625698	0.80352
SCORE2 + ApoB	NMR spectroscopy	Replication	128946	3823	0.887624	0.192151	-	-	-	-	-	-	0.719302	0.00389112	0.711676	0.726929	0.719295	0.00388967	0.711672	0.726919	-6.75444e-06	6.272e-05	-0.000129683	0.000116174	0.91424	0.983783
SCORE2 + ApoB	NMR spectroscopy	Discovery + Replication	297415	8919	0.884105	0.190361	-	-	-	-	-	-	0.718509	0.00253072	0.713548	0.723469	0.718521	0.00252994	0.713563	0.72348	1.28996e-05	4.1985e-05	-6.93896e-05	9.51888e-05	0.758658	0.868382
SCORE2 + L-VLDL-CE	NMR spectroscopy	Discovery	168472	5096	0.0530257	0.0236948	1.00769	0.0142985	0.979844	1.03633	0.592037	0.697142	0.717895	0.00333175	0.711365	0.724425	0.717917	0.00333131	0.711388	0.724446	2.18777e-05	3.237e-05	-4.15663e-05	8.53216e-05	0.499127	0.712671
SCORE2 + L-VLDL-CE	NMR spectroscopy	Replication	128946	3823	0.0535799	0.0244053	-	-	-	-	-	-	0.719302	0.00389112	0.711676	0.726929	0.719293	0.00389032	0.711668	0.726918	-8.90955e-06	3.94505e-05	-8.62312e-05	6.84121e-05	0.821325	0.983783
SCORE2 + L-VLDL-CE	NMR spectroscopy	Discovery + Replication	297418	8919	0.053266	0.024007	-	-	-	-	-	-	0.718509	0.00253074	0.713549	0.72347	0.718518	0.00253031	0.713558	0.723477	8.14773e-06	2.64929e-05	-4.37773e-05	6.00728e-05	0.758429	0.868382
SCORE2 + L-VLDL-P	NMR spectroscopy	Discovery	168517	5096	1.03383e-05	5.59021e-06	0.993564	0.0139052	0.966851	1.02101	0.642407	0.726313	0.717907	0.00333172	0.711376	0.724437	0.717899	0.00333226	0.711368	0.724431	-7.08297e-06	3.10948e-05	-6.80277e-05	5.38618e-05	0.819812	0.8947
SCORE2 + L-VLDL-P	NMR spectroscopy	Replication	128946	3823	1.05696e-05	5.98757e-06	-	-	-	-	-	-	0.719302	0.00389112	0.711676	0.726929	0.719295	0.00389174	0.711667	0.726923	-7.22313e-06	3.45994e-05	-7.50367e-05	6.05904e-05	0.834632	0.983783
SCORE2 + L-VLDL-P	NMR spectroscopy	Discovery + Replication	297463	8919	1.04386e-05	5.76695e-06	-	-	-	-	-	-	0.718516	0.00253073	0.713556	0.723476	0.718509	0.00253115	0.713548	0.72347	-6.61426e-06	2.30302e-05	-5.17526e-05	3.85241e-05	0.773959	0.88225
SCORE2 + non-HDL-C	NMR spectroscopy	Discovery	167579	5071	3.44709	0.775406	0.993586	0.0142272	0.966263	1.02168	0.651091	0.730651	0.717277	0.00334248	0.710725	0.723828	0.717282	0.00334309	0.710729	0.723834	5.08542e-06	3.45559e-05	-6.26428e-05	7.28137e-05	0.883002	0.917276
SCORE2 + non-HDL-C	NMR spectroscopy	Replication	128210	3812	3.48119	0.779408	-	-	-	-	-	-	0.718899	0.00389873	0.711258	0.72654	0.718906	0.00389953	0.711263	0.726549	6.68904e-06	3.41351e-05	-6.02146e-05	7.35927e-05	0.844643	0.983783
SCORE2 + non-HDL-C	NMR spectroscopy	Discovery + Replication	295789	8883	3.46187	0.777325	-	-	-	-	-	-	0.717983	0.00253752	0.71301	0.722956	0.717989	0.00253799	0.713015	0.722964	6.45889e-06	2.28545e-05	-3.83351e-05	5.12529e-05	0.777476	0.882349
SCORE2 + S-LDL-PL	NMR spectroscopy	Discovery	168457	5095	0.0918179	0.017747	1.00931	0.0138664	0.98225	1.03712	0.503865	0.634412	0.717985	0.00333145	0.711456	0.724515	0.717999	0.00333077	0.711471	0.724528	1.39615e-05	4.15683e-05	-6.75108e-05	9.54339e-05	0.736969	0.831423
SCORE2 + S-LDL-PL	NMR spectroscopy	Replication	128917	3822	0.0927267	0.0183696	-	-	-	-	-	-	0.719277	0.00389192	0.711649	0.726905	0.719284	0.00389101	0.711658	0.726911	7.09513e-06	5.05296e-05	-9.19411e-05	0.000106131	0.888332	0.983783
SCORE2 + S-LDL-PL	NMR spectroscopy	Discovery + Replication	297374	8917	0.0922119	0.0180252	-	-	-	-	-	-	0.71855	0.00253084	0.71359	0.723511	0.71856	0.00253029	0.7136	0.723519	9.33971e-06	3.35026e-05	-5.63242e-05	7.50036e-05	0.780417	0.882349
SCORE2 + Total FA	NMR spectroscopy	Discovery	168463	5095	12.1514	2.31908	0.980654	0.0138048	0.954477	1.00755	0.157035	0.248565	0.717865	0.00333203	0.711334	0.724396	0.717875	0.00333446	0.711339	0.72441	9.60204e-06	0.000102765	-0.000191815	0.000211019	0.925557	0.94284
SCORE2 + Total FA	NMR spectroscopy	Replication	128829	3821	12.3337	2.43323	-	-	-	-	-	-	0.719325	0.00389209	0.711696	0.726953	0.719264	0.00389564	0.711629	0.726899	-6.08237e-05	0.000107053	-0.000270644	0.000148996	0.569923	0.983783
SCORE2 + Total FA	NMR spectroscopy	Discovery + Replication	297292	8916	12.2304	2.37094	-	-	-	-	-	-	0.718501	0.00253114	0.71354	0.723462	0.718483	0.00253311	0.713518	0.723448	-1.83706e-05	7.06948e-05	-0.00015693	0.000120189	0.794973	0.884368
SCORE2 + S-VLDL-TG	NMR spectroscopy	Discovery	168517	5096	0.158281	0.0612555	0.997913	0.01366	0.97155	1.02499	0.878445	0.90457	0.717907	0.00333172	0.711376	0.724437	0.717901	0.00333191	0.711371	0.724432	-5.12396e-06	1.02627e-05	-2.52386e-05	1.49906e-05	0.617584	0.799396
SCORE2 + S-VLDL-TG	NMR spectroscopy	Replication	128946	3823	0.16167	0.0646858	-	-	-	-	-	-	0.719302	0.00389112	0.711676	0.726929	0.719302	0.00389132	0.711675	0.726929	6.57047e-08	1.1585e-05	-2.26404e-05	2.27718e-05	0.995475	0.999263
SCORE2 + S-VLDL-TG	NMR spectroscopy	Discovery + Replication	297463	8919	0.15975	0.0627879	-	-	-	-	-	-	0.718516	0.00253073	0.713556	0.723476	0.718514	0.00253087	0.713553	0.723474	-1.9997e-06	7.60255e-06	-1.69004e-05	1.2901e-05	0.792527	0.884368
SCORE2 + XL-VLDL-PL %	NMR spectroscopy	Discovery	168361	5089	18.2543	3.16951	1.06282	0.0218224	1.01832	1.10926	0.00524302	0.0135731	0.717637	0.00333414	0.711102	0.724172	0.717846	0.00333578	0.711308	0.724384	0.000209254	0.000215704	-0.000213517	0.000632026	0.331997	0.626188
SCORE2 + XL-VLDL-PL %	NMR spectroscopy	Replication	128883	3823	18.2853	2.96315	-	-	-	-	-	-	0.719341	0.00389079	0.711715	0.726967	0.719145	0.00389146	0.711518	0.726772	-0.000195578	0.000259666	-0.000704515	0.000313358	0.451334	0.983783
SCORE2 + XL-VLDL-PL %	NMR spectroscopy	Discovery + Replication	297244	8912	18.2677	3.08177	-	-	-	-	-	-	0.718379	0.0025317	0.713417	0.723341	0.718424	0.00253253	0.71346	0.723387	4.46306e-05	0.000164516	-0.000277814	0.000367075	0.786172	0.884368
SCORE2 + L-VLDL-CE %	NMR spectroscopy	Discovery	168378	5094	16.7404	3.27639	1.05755	0.0148134	1.02729	1.08871	0.000158458	0.00053528	0.717877	0.00333218	0.711346	0.724408	0.718234	0.00333601	0.711696	0.724773	0.000357026	0.00025727	-0.000147215	0.000861266	0.165215	0.414962
SCORE2 + L-VLDL-CE %	NMR spectroscopy	Replication	128946	3823	16.7339	3.43188	-	-	-	-	-	-	0.719302	0.00389112	0.711676	0.726929	0.718956	0.00389659	0.711319	0.726593	-0.00034629	0.0002835	-0.000901939	0.00020936	0.221904	0.748642
SCORE2 + L-VLDL-CE %	NMR spectroscopy	Discovery + Replication	297324	8917	16.7376	3.34471	-	-	-	-	-	-	0.718499	0.00253093	0.713539	0.72346	0.718549	0.00253411	0.713583	0.723516	5.00706e-05	0.000191096	-0.000324471	0.000424612	0.793307	0.884368
SCORE2 + VLDL-TG	NMR spectroscopy	Discovery	167962	5084	0.912568	0.484783	0.988419	0.013638	0.962349	1.0152	0.39304	0.526558	0.717832	0.00333519	0.711295	0.724369	0.717821	0.00333612	0.711283	0.72436	-1.08067e-05	6.19343e-05	-0.000132196	0.000110582	0.861484	0.910805
SCORE2 + VLDL-TG	NMR spectroscopy	Replication	128841	3817	0.936202	0.524469	-	-	-	-	-	-	0.718904	0.00389473	0.71127	0.726537	0.718888	0.00389592	0.711252	0.726524	-1.54215e-05	6.37861e-05	-0.00014044	0.000109597	0.808959	0.983783
SCORE2 + VLDL-TG	NMR spectroscopy	Discovery + Replication	296803	8901	0.922828	0.502531	-	-	-	-	-	-	0.718303	0.00253325	0.713337	0.723268	0.718293	0.00253398	0.713326	0.723259	-1.00396e-05	4.24071e-05	-9.3156e-05	7.30767e-05	0.812855	0.887522
SCORE2 + Sphingomyelins	NMR spectroscopy	Discovery	168513	5096	0.461704	0.0650354	0.992097	0.0150836	0.963196	1.02186	0.59885	0.699921	0.717906	0.00333172	0.711376	0.724436	0.717913	0.00333256	0.711381	0.724444	6.28502e-06	3.93446e-05	-7.08289e-05	8.3399e-05	0.873084	0.916076
SCORE2 + Sphingomyelins	NMR spectroscopy	Replication	128889	3822	0.467725	0.0663086	-	-	-	-	-	-	0.719361	0.00389171	0.711733	0.726989	0.719366	0.00389275	0.711737	0.726996	5.13721e-06	4.09106e-05	-7.50461e-05	8.53205e-05	0.900071	0.983783
SCORE2 + Sphingomyelins	NMR spectroscopy	Discovery + Replication	297402	8918	0.464313	0.0656579	-	-	-	-	-	-	0.718541	0.00253089	0.71358	0.723501	0.718547	0.00253151	0.713585	0.723509	6.40604e-06	2.67059e-05	-4.59365e-05	5.87486e-05	0.810428	0.887522
SCORE2 + Pyruvate	NMR spectroscopy	Discovery	167812	5070	0.0799798	0.0311379	0.988344	0.0154046	0.95895	1.01864	0.446602	0.573847	0.717856	0.00334113	0.711307	0.724404	0.717864	0.00334172	0.711315	0.724414	8.58698e-06	5.87367e-05	-0.000106535	0.000123709	0.883768	0.917276
SCORE2 + Pyruvate	NMR spectroscopy	Replication	128371	3804	0.0813112	0.033246	-	-	-	-	-	-	0.719023	0.00390228	0.711375	0.726671	0.719033	0.0039033	0.711383	0.726683	9.93872e-06	5.21741e-05	-9.23207e-05	0.000112198	0.848924	0.983783
SCORE2 + Pyruvate	NMR spectroscopy	Discovery + Replication	296183	8874	0.0805569	0.0320753	-	-	-	-	-	-	0.718366	0.00253795	0.713392	0.72334	0.718376	0.00253849	0.713401	0.723351	1.0045e-05	3.9857e-05	-6.80733e-05	8.81633e-05	0.801021	0.887522
SCORE2 + IDL-L	NMR spectroscopy	Discovery	168276	5093	1.28836	0.260959	1.00961	0.0144987	0.981327	1.03871	0.509335	0.637129	0.717838	0.00333313	0.711306	0.724371	0.717847	0.00333238	0.711316	0.724379	9.0573e-06	4.14245e-05	-7.21332e-05	9.02478e-05	0.826926	0.89476
SCORE2 + IDL-L	NMR spectroscopy	Replication	128883	3822	1.29841	0.262406	-	-	-	-	-	-	0.719244	0.00389166	0.711616	0.726871	0.719258	0.00389019	0.711634	0.726883	1.42284e-05	4.94359e-05	-8.26641e-05	0.000111121	0.773488	0.983783
SCORE2 + IDL-L	NMR spectroscopy	Discovery + Replication	297159	8915	1.29272	0.261635	-	-	-	-	-	-	0.718451	0.00253149	0.71349	0.723413	0.718459	0.00253076	0.713499	0.723419	7.75335e-06	3.28453e-05	-5.66223e-05	7.2129e-05	0.813389	0.887522
SCORE2 + S-LDL-L	NMR spectroscopy	Discovery	168457	5095	0.295375	0.0619168	0.994136	0.0139985	0.967232	1.02179	0.67441	0.738386	0.717985	0.00333145	0.711456	0.724515	0.717989	0.00333209	0.711458	0.724519	3.07168e-06	3.45831e-05	-6.47099e-05	7.08532e-05	0.929225	0.94284
SCORE2 + S-LDL-L	NMR spectroscopy	Replication	128917	3822	0.298303	0.0633765	-	-	-	-	-	-	0.719277	0.00389192	0.711649	0.726905	0.719283	0.00389257	0.711654	0.726913	6.03897e-06	3.19137e-05	-5.65106e-05	6.85886e-05	0.849914	0.983783
SCORE2 + S-LDL-L	NMR spectroscopy	Discovery + Replication	297374	8917	0.296645	0.0625705	-	-	-	-	-	-	0.71855	0.00253084	0.71359	0.723511	0.718555	0.00253125	0.713594	0.723516	4.99628e-06	2.12165e-05	-3.65874e-05	4.65799e-05	0.813828	0.887522
SCORE2 + S-VLDL-FC	NMR spectroscopy	Discovery	168517	5096	0.0615463	0.0182068	1.01296	0.0141056	0.985337	1.04135	0.361379	0.495555	0.717907	0.00333172	0.711376	0.724437	0.717943	0.00333085	0.711414	0.724471	3.61454e-05	6.07783e-05	-8.29778e-05	0.000155269	0.552037	0.754174
SCORE2 + S-VLDL-FC	NMR spectroscopy	Replication	128946	3823	0.0620987	0.0182389	-	-	-	-	-	-	0.719302	0.00389112	0.711676	0.726929	0.719279	0.00388988	0.711655	0.726903	-2.33427e-05	6.69718e-05	-0.000154605	0.00010792	0.727431	0.983783
SCORE2 + S-VLDL-FC	NMR spectroscopy	Discovery + Replication	297463	8919	0.0617858	0.0182227	-	-	-	-	-	-	0.718516	0.00253073	0.713556	0.723476	0.718526	0.00253001	0.713567	0.723485	1.0384e-05	4.49849e-05	-7.77847e-05	9.85527e-05	0.817445	0.887969
SCORE2 + L-VLDL-PL	NMR spectroscopy	Discovery	168517	5096	0.0668352	0.0397733	0.999325	0.0140105	0.972256	1.02715	0.961535	0.968528	0.717907	0.00333172	0.711376	0.724437	0.717905	0.00333177	0.711375	0.724435	-1.65128e-06	3.39379e-06	-8.30298e-06	5.00042e-06	0.626571	0.80352
SCORE2 + L-VLDL-PL	NMR spectroscopy	Replication	128946	3823	0.0682482	0.0423831	-	-	-	-	-	-	0.719302	0.00389112	0.711676	0.726929	0.719302	0.00389118	0.711675	0.726928	-3.54805e-07	3.80503e-06	-7.81253e-06	7.10291e-06	0.925708	0.983783
SCORE2 + L-VLDL-PL	NMR spectroscopy	Discovery + Replication	297463	8919	0.0674477	0.040931	-	-	-	-	-	-	0.718516	0.00253073	0.713556	0.723476	0.718515	0.00253077	0.713555	0.723475	-5.52677e-07	2.45922e-06	-5.37266e-06	4.2673e-06	0.822184	0.889629
SCORE2 + L-VLDL-TG	NMR spectroscopy	Discovery	168423	5094	0.167432	0.0924347	0.977352	0.0138674	0.951146	1.00428	0.0985475	0.16747	0.717889	0.00333214	0.711358	0.72442	0.717927	0.00333401	0.711393	0.724462	3.88011e-05	0.000117568	-0.000191628	0.000269231	0.741377	0.831423
SCORE2 + L-VLDL-TG	NMR spectroscopy	Replication	128946	3823	0.172963	0.102139	-	-	-	-	-	-	0.719302	0.00389112	0.711676	0.726929	0.719286	0.00389338	0.711655	0.726916	-1.67153e-05	0.00012346	-0.000258693	0.000225262	0.892304	0.983783
SCORE2 + L-VLDL-TG	NMR spectroscopy	Discovery + Replication	297369	8917	0.16983	0.0968008	-	-	-	-	-	-	0.718506	0.00253092	0.713545	0.723466	0.718522	0.00253231	0.713559	0.723485	1.64419e-05	8.2832e-05	-0.000145906	0.00017879	0.842656	0.896125
SCORE2 + M-VLDL-P	NMR spectroscopy	Discovery	168460	5092	3.62872e-05	1.209e-05	0.998813	0.0141456	0.971501	1.02689	0.933071	0.950223	0.717839	0.00333343	0.711306	0.724373	0.717837	0.0033336	0.711304	0.724371	-1.82078e-06	1.11319e-05	-2.36388e-05	1.99973e-05	0.870074	0.916076
SCORE2 + M-VLDL-P	NMR spectroscopy	Replication	128946	3823	3.66716e-05	1.2342e-05	-	-	-	-	-	-	0.719302	0.00389112	0.711676	0.726929	0.719304	0.00389124	0.711678	0.726931	1.9799e-06	6.46766e-06	-1.06965e-05	1.46563e-05	0.759511	0.983783
SCORE2 + M-VLDL-P	NMR spectroscopy	Discovery + Replication	297406	8915	3.64539e-05	1.22013e-05	-	-	-	-	-	-	0.718478	0.00253147	0.713516	0.723439	0.718479	0.00253154	0.713517	0.72344	8.36403e-07	4.2605e-06	-7.51402e-06	9.18682e-06	0.844363	0.896125
SCORE2 + M-VLDL-C %	NMR spectroscopy	Discovery	168369	5091	31.2913	6.01581	1.03097	0.0145046	1.00208	1.0607	0.0354765	0.0751709	0.717778	0.00333351	0.711244	0.724312	0.717857	0.00333545	0.711319	0.724394	7.86366e-05	0.000141645	-0.000198982	0.000356255	0.57878	0.774838
SCORE2 + M-VLDL-C %	NMR spectroscopy	Replication	128946	3823	31.2517	6.16377	-	-	-	-	-	-	0.719302	0.00389112	0.711676	0.726929	0.719246	0.00389305	0.711616	0.726876	-5.61819e-05	0.000157808	-0.00036548	0.000253116	0.72183	0.983783
SCORE2 + M-VLDL-C %	NMR spectroscopy	Discovery + Replication	297315	8914	31.2741	6.08044	-	-	-	-	-	-	0.718443	0.00253151	0.713481	0.723404	0.718464	0.0025329	0.7135	0.723429	2.13826e-05	0.000105314	-0.000185028	0.000227793	0.839106	0.896125
SCORE2 + XS-VLDL-TG %	NMR spectroscopy	Discovery	168472	5096	18.666	3.49061	0.996343	0.0138034	0.969749	1.02367	0.790703	0.835972	0.717895	0.00333175	0.711365	0.724425	0.717882	0.00333202	0.711352	0.724413	-1.30185e-05	1.88472e-05	-4.99584e-05	2.39213e-05	0.489729	0.710663
SCORE2 + XS-VLDL-TG %	NMR spectroscopy	Replication	128844	3823	18.8105	3.58361	-	-	-	-	-	-	0.719263	0.00389129	0.711636	0.72689	0.719271	0.00389138	0.711644	0.726898	8.15837e-06	1.99828e-05	-3.10071e-05	4.73239e-05	0.683075	0.983783
SCORE2 + XS-VLDL-TG %	NMR spectroscopy	Discovery + Replication	297316	8919	18.7286	3.53194	-	-	-	-	-	-	0.718492	0.00253079	0.713532	0.723452	0.71849	0.00253092	0.713529	0.72345	-2.59831e-06	1.31639e-05	-2.83991e-05	2.32025e-05	0.843529	0.896125
SCORE2 + Bilirubin (direct)	Clinical biochemistry assay	Discovery	167838	5077	1.67044	0.786045	0.991541	0.0153574	0.96214	1.02184	0.580163	0.696839	0.718152	0.00333817	0.71161	0.724695	0.718167	0.00333801	0.711625	0.72471	1.48105e-05	3.47175e-05	-5.32345e-05	8.28556e-05	0.66967	0.813591
SCORE2 + Bilirubin (direct)	Clinical biochemistry assay	Replication	128463	3813	1.67865	0.798513	-	-	-	-	-	-	0.719201	0.00389902	0.711559	0.726842	0.719165	0.00389941	0.711522	0.726808	-3.54454e-05	5.13014e-05	-0.000135994	6.51036e-05	0.489613	0.983783
SCORE2 + Bilirubin (direct)	Clinical biochemistry assay	Discovery + Replication	296301	8890	1.674	0.791484	-	-	-	-	-	-	0.718612	0.00253575	0.713642	0.723582	0.718606	0.00253579	0.713636	0.723576	-6.19507e-06	3.04951e-05	-6.59643e-05	5.35742e-05	0.839018	0.896125
SCORE2 + M-VLDL-L	NMR spectroscopy	Discovery	168369	5091	0.597013	0.204298	0.991132	0.0141248	0.96407	1.01895	0.528287	0.650189	0.717778	0.00333351	0.711244	0.724312	0.717777	0.00333436	0.711242	0.724312	-8.07094e-07	4.91327e-05	-9.71054e-05	9.54912e-05	0.986894	0.99047
SCORE2 + M-VLDL-L	NMR spectroscopy	Replication	128946	3823	0.606363	0.213697	-	-	-	-	-	-	0.719302	0.00389112	0.711676	0.726929	0.719316	0.003892	0.711688	0.726945	1.41922e-05	4.68076e-05	-7.75489e-05	0.000105933	0.761735	0.983783
SCORE2 + M-VLDL-L	NMR spectroscopy	Discovery + Replication	297315	8914	0.601068	0.208478	-	-	-	-	-	-	0.718443	0.00253151	0.713481	0.723404	0.718449	0.00253208	0.713486	0.723412	5.95009e-06	3.15157e-05	-5.58196e-05	6.77197e-05	0.850251	0.89893
SCORE2 + M-VLDL-CE	NMR spectroscopy	Discovery	168469	5096	0.0995469	0.0351865	1.01108	0.0139245	0.983861	1.03906	0.428687	0.563357	0.717894	0.0033317	0.711364	0.724424	0.717901	0.00333145	0.711371	0.72443	6.99e-06	5.02604e-05	-9.15186e-05	0.000105499	0.88939	0.917276
SCORE2 + M-VLDL-CE	NMR spectroscopy	Replication	128946	3823	0.100004	0.0341869	-	-	-	-	-	-	0.719302	0.00389112	0.711676	0.726929	0.719278	0.00389049	0.711653	0.726903	-2.39384e-05	5.85794e-05	-0.000138752	9.08751e-05	0.682797	0.983783
SCORE2 + M-VLDL-CE	NMR spectroscopy	Discovery + Replication	297415	8919	0.0997449	0.0347573	-	-	-	-	-	-	0.718509	0.00253072	0.713548	0.723469	0.718503	0.00253044	0.713543	0.723462	-5.85483e-06	3.9203e-05	-8.26913e-05	7.09816e-05	0.88128	0.924677
SCORE2 + S-LDL-P	NMR spectroscopy	Discovery	168449	5093	0.000174928	3.57275e-05	1.00844	0.0140603	0.981031	1.03662	0.549911	0.665176	0.718037	0.00333183	0.711507	0.724568	0.718051	0.00333127	0.711522	0.72458	1.34835e-05	3.57041e-05	-5.64952e-05	8.34621e-05	0.705694	0.825086
SCORE2 + S-LDL-P	NMR spectroscopy	Replication	128946	3823	0.000176032	3.68565e-05	-	-	-	-	-	-	0.719302	0.00389112	0.711676	0.726929	0.719294	0.00389003	0.71167	0.726919	-8.00283e-06	4.47737e-05	-9.57578e-05	7.97521e-05	0.858142	0.983783
SCORE2 + S-LDL-P	NMR spectroscopy	Discovery + Replication	297395	8916	0.000175406	3.62254e-05	-	-	-	-	-	-	0.71859	0.00253078	0.71363	0.723551	0.718595	0.00253022	0.713636	0.723554	4.47501e-06	2.97078e-05	-5.37511e-05	6.27012e-05	0.880264	0.924677
SCORE2 + L-HDL-FC	NMR spectroscopy	Discovery	168517	5096	0.0706642	0.0377217	0.986891	0.0174623	0.953686	1.02125	0.449842	0.574222	0.717907	0.00333172	0.711376	0.724437	0.717931	0.00333149	0.711402	0.724461	2.47191e-05	5.32144e-05	-7.95792e-05	0.000129017	0.642276	0.80897
SCORE2 + L-HDL-FC	NMR spectroscopy	Replication	128946	3823	0.0724946	0.0400727	-	-	-	-	-	-	0.719302	0.00389112	0.711676	0.726929	0.719287	0.00389173	0.711659	0.726914	-1.56596e-05	6.16096e-05	-0.000136412	0.000105093	0.79936	0.983783
SCORE2 + L-HDL-FC	NMR spectroscopy	Discovery + Replication	297463	8919	0.0714577	0.0387689	-	-	-	-	-	-	0.718516	0.00253073	0.713556	0.723476	0.718521	0.0025308	0.713561	0.723482	5.74589e-06	4.0226e-05	-7.30957e-05	8.45875e-05	0.886417	0.926556
SCORE2 + Citrate	NMR spectroscopy	Discovery	168452	5094	0.0649746	0.0118888	0.987434	0.0144381	0.959883	1.01578	0.381113	0.514968	0.717866	0.00333281	0.711334	0.724398	0.717882	0.0033315	0.711353	0.724412	1.66172e-05	6.21757e-05	-0.000105245	0.000138479	0.789267	0.871024
SCORE2 + Citrate	NMR spectroscopy	Replication	128881	3822	0.067056	0.012114	-	-	-	-	-	-	0.719276	0.00389189	0.711648	0.726904	0.719238	0.00389261	0.711609	0.726867	-3.78669e-05	6.81284e-05	-0.000171396	9.56624e-05	0.578337	0.983783
SCORE2 + Citrate	NMR spectroscopy	Discovery + Replication	297333	8916	0.0658768	0.0120313	-	-	-	-	-	-	0.718481	0.00253141	0.71352	0.723443	0.718475	0.00253112	0.713514	0.723436	-6.09616e-06	4.4753e-05	-9.38104e-05	8.16181e-05	0.891649	0.928522
SCORE2 + S-VLDL-TG %	NMR spectroscopy	Discovery	168517	5096	37.0692	6.02218	0.981554	0.0142452	0.954528	1.00935	0.191222	0.292644	0.717907	0.00333172	0.711376	0.724437	0.717923	0.00333281	0.711391	0.724455	1.63902e-05	8.76e-05	-0.000155303	0.000188083	0.85158	0.903785
SCORE2 + S-VLDL-TG %	NMR spectroscopy	Replication	128946	3823	37.2665	6.12848	-	-	-	-	-	-	0.719302	0.00389112	0.711676	0.726929	0.7193	0.00389164	0.711673	0.726928	-2.11569e-06	9.87434e-05	-0.000195649	0.000191418	0.982906	0.999263
SCORE2 + S-VLDL-TG %	NMR spectroscopy	Discovery + Replication	297463	8919	37.1547	6.06926	-	-	-	-	-	-	0.718516	0.00253073	0.713556	0.723476	0.718524	0.00253135	0.713562	0.723485	7.78373e-06	6.5492e-05	-0.000120578	0.000136146	0.905394	0.935799
SCORE2 + L-HDL-PL %	NMR spectroscopy	Discovery	168473	5095	50.0094	2.52139	0.972472	0.013299	0.947451	0.998153	0.0358179	0.0751709	0.717901	0.00333228	0.71137	0.724432	0.718023	0.00333414	0.711489	0.724558	0.000122446	0.000135947	-0.000144006	0.000388898	0.367754	0.644514
SCORE2 + L-HDL-PL %	NMR spectroscopy	Replication	128898	3823	50.056	2.73466	-	-	-	-	-	-	0.71928	0.00389118	0.711653	0.726906	0.719096	0.00389498	0.711462	0.72673	-0.0001833	0.000156752	-0.000490528	0.000123929	0.242258	0.778341
SCORE2 + L-HDL-PL %	NMR spectroscopy	Discovery + Replication	297371	8918	50.0296	2.61607	-	-	-	-	-	-	0.718503	0.00253098	0.713542	0.723463	0.71849	0.00253285	0.713526	0.723455	-1.22051e-05	0.000102617	-0.000213331	0.000188921	0.905324	0.935799
SCORE2 + XL-VLDL-CE %	NMR spectroscopy	Discovery	168361	5089	18.426	7.49839	1.02557	0.0166533	0.992637	1.0596	0.129472	0.210963	0.717637	0.00333414	0.711102	0.724172	0.717707	0.00333586	0.711169	0.724246	7.03684e-05	0.000106674	-0.00013871	0.000279446	0.509475	0.714415
SCORE2 + XL-VLDL-CE %	NMR spectroscopy	Replication	128883	3823	18.302	7.39529	-	-	-	-	-	-	0.719341	0.00389079	0.711715	0.726967	0.719266	0.00389239	0.711637	0.726895	-7.44019e-05	0.000116335	-0.000302414	0.00015361	0.522465	0.983783
SCORE2 + XL-VLDL-CE %	NMR spectroscopy	Discovery + Replication	297244	8912	18.3722	7.4541	-	-	-	-	-	-	0.718379	0.0025317	0.713417	0.723341	0.718388	0.00253291	0.713423	0.723352	8.85735e-06	7.78576e-05	-0.000143741	0.000161455	0.909425	0.936471
SCORE2 + L-VLDL-L	NMR spectroscopy	Discovery	168378	5094	0.334309	0.177875	0.988222	0.0139974	0.961479	1.01571	0.397295	0.526558	0.717877	0.00333218	0.711346	0.724408	0.717875	0.00333319	0.711342	0.724408	-2.12682e-06	6.27402e-05	-0.000125095	0.000120842	0.972958	0.983611
SCORE2 + L-VLDL-L	NMR spectroscopy	Replication	128946	3823	0.34269	0.192509	-	-	-	-	-	-	0.719302	0.00389112	0.711676	0.726929	0.719296	0.00389224	0.711668	0.726925	-5.97036e-06	6.29505e-05	-0.000129351	0.00011741	0.92444	0.983783
SCORE2 + L-VLDL-L	NMR spectroscopy	Discovery + Replication	297324	8917	0.337944	0.184411	-	-	-	-	-	-	0.718499	0.00253093	0.713539	0.72346	0.718496	0.00253167	0.713534	0.723458	-3.71802e-06	4.21674e-05	-8.63645e-05	7.89285e-05	0.929739	0.953844
SCORE2 + LDL-P	NMR spectroscopy	Discovery	168449	5093	0.00124652	0.000267434	1.00695	0.0140135	0.979669	1.03499	0.621178	0.716943	0.718037	0.00333183	0.711507	0.724568	0.718048	0.00333139	0.711518	0.724577	1.06335e-05	2.8793e-05	-4.57998e-05	6.70668e-05	0.711898	0.825086
SCORE2 + LDL-P	NMR spectroscopy	Replication	128946	3823	0.00125695	0.000272623	-	-	-	-	-	-	0.719302	0.00389112	0.711676	0.726929	0.719297	0.00389038	0.711672	0.726922	-5.51481e-06	3.6903e-05	-7.78434e-05	6.68138e-05	0.881206	0.983783
SCORE2 + LDL-P	NMR spectroscopy	Discovery + Replication	297395	8916	0.00125104	0.000269745	-	-	-	-	-	-	0.71859	0.00253078	0.71363	0.723551	0.718592	0.00253037	0.713633	0.723552	1.82784e-06	2.45885e-05	-4.63648e-05	5.00205e-05	0.940742	0.957665
SCORE2 + M-VLDL-PL	NMR spectroscopy	Discovery	168412	5092	0.13506	0.0465576	1.00237	0.0141513	0.974949	1.03056	0.867246	0.899727	0.717826	0.00333341	0.711293	0.72436	0.717829	0.00333331	0.711296	0.724362	2.29983e-06	6.92695e-06	-1.12767e-05	1.58764e-05	0.73988	0.831423
SCORE2 + M-VLDL-PL	NMR spectroscopy	Replication	128946	3823	0.13638	0.0472006	-	-	-	-	-	-	0.719302	0.00389112	0.711676	0.726929	0.719299	0.00389086	0.711674	0.726925	-2.75522e-06	1.25695e-05	-2.7391e-05	2.18806e-05	0.826496	0.983783
SCORE2 + M-VLDL-PL	NMR spectroscopy	Discovery + Replication	297358	8915	0.135632	0.046842	-	-	-	-	-	-	0.718471	0.00253146	0.713509	0.723432	0.718471	0.00253132	0.71351	0.723432	5.89643e-07	8.36979e-06	-1.58148e-05	1.69941e-05	0.943836	0.957665
SCORE2 + IDL-FC	NMR spectroscopy	Discovery	168450	5094	0.230425	0.0503693	1.00611	0.0143202	0.978261	1.03475	0.670703	0.738386	0.717876	0.00333284	0.711343	0.724408	0.717879	0.00333251	0.711347	0.724411	3.45025e-06	2.5127e-05	-4.57977e-05	5.26982e-05	0.890784	0.917276
SCORE2 + IDL-FC	NMR spectroscopy	Replication	128883	3822	0.231801	0.0504375	-	-	-	-	-	-	0.719244	0.00389166	0.711616	0.726871	0.719249	0.00389087	0.711623	0.726875	5.44853e-06	3.17714e-05	-5.68223e-05	6.77194e-05	0.863837	0.983783
SCORE2 + IDL-FC	NMR spectroscopy	Discovery + Replication	297333	8916	0.231021	0.0504034	-	-	-	-	-	-	0.718473	0.00253136	0.713511	0.723434	0.718474	0.00253099	0.713514	0.723435	1.54229e-06	2.10744e-05	-3.97627e-05	4.28473e-05	0.941661	0.957665
SCORE2 + M-VLDL-C	NMR spectroscopy	Discovery	168469	5096	0.182976	0.0616492	1.00855	0.014053	0.981146	1.03671	0.544823	0.661912	0.717894	0.0033317	0.711364	0.724424	0.717901	0.00333134	0.711372	0.724431	7.34288e-06	3.74477e-05	-6.60533e-05	8.07391e-05	0.844545	0.902365
SCORE2 + M-VLDL-C	NMR spectroscopy	Replication	128946	3823	0.184155	0.0603358	-	-	-	-	-	-	0.719302	0.00389112	0.711676	0.726929	0.719288	0.00389041	0.711663	0.726913	-1.42842e-05	4.47582e-05	-0.000102009	7.34402e-05	0.749619	0.983783
SCORE2 + M-VLDL-C	NMR spectroscopy	Discovery + Replication	297415	8919	0.183488	0.0610859	-	-	-	-	-	-	0.718509	0.00253072	0.713548	0.723469	0.718507	0.00253037	0.713547	0.723466	-1.93835e-06	3.00299e-05	-6.07958e-05	5.69191e-05	0.948534	0.95892
SCORE2 + M-VLDL-CE %	NMR spectroscopy	Discovery	168369	5091	17.2495	4.56612	1.02733	0.0145543	0.998438	1.05706	0.0639446	0.11968	0.717778	0.00333351	0.711244	0.724312	0.717832	0.00333537	0.711294	0.724369	5.35013e-05	0.00012513	-0.000191749	0.000298752	0.668967	0.813591
SCORE2 + M-VLDL-CE %	NMR spectroscopy	Replication	128946	3823	17.2409	4.69041	-	-	-	-	-	-	0.719302	0.00389112	0.711676	0.726929	0.719244	0.00389311	0.711614	0.726874	-5.821e-05	0.000138744	-0.000330144	0.000213724	0.674815	0.983783
SCORE2 + M-VLDL-CE %	NMR spectroscopy	Discovery + Replication	297315	8914	17.2458	4.62043	-	-	-	-	-	-	0.718443	0.00253151	0.713481	0.723404	0.718448	0.00253288	0.713483	0.723412	4.99551e-06	9.25412e-05	-0.000176382	0.000186373	0.95695	0.96391
SCORE2 + HDL size	NMR spectroscopy	Discovery	168517	5096	9.65621	0.204617	0.996711	0.016966	0.964113	1.03041	0.84605	0.881137	0.717907	0.00333172	0.711376	0.724437	0.717909	0.00333159	0.711379	0.724439	2.73712e-06	1.37777e-05	-2.42666e-05	2.97409e-05	0.842526	0.902365
SCORE2 + HDL size	NMR spectroscopy	Replication	128946	3823	9.65984	0.213166	-	-	-	-	-	-	0.719302	0.00389112	0.711676	0.726929	0.719298	0.00389123	0.711671	0.726925	-4.09559e-06	1.59016e-05	-3.52622e-05	2.7071e-05	0.796748	0.983783
SCORE2 + HDL size	NMR spectroscopy	Discovery + Replication	297463	8919	9.65778	0.208373	-	-	-	-	-	-	0.718516	0.00253073	0.713556	0.723476	0.718515	0.00253069	0.713555	0.723476	-2.76744e-07	1.03353e-05	-2.05336e-05	1.99801e-05	0.978638	0.982184
SCORE2 + M-VLDL-FC	NMR spectroscopy	Discovery	168469	5096	0.0834295	0.0285435	1.0046	0.0141273	0.977164	1.0328	0.74534	0.803343	0.717894	0.0033317	0.711364	0.724424	0.717901	0.00333145	0.711372	0.724431	7.32536e-06	1.76868e-05	-2.73401e-05	4.19908e-05	0.678748	0.814988
SCORE2 + M-VLDL-FC	NMR spectroscopy	Replication	128946	3823	0.0841516	0.0285398	-	-	-	-	-	-	0.719302	0.00389112	0.711676	0.726929	0.719297	0.00389065	0.711671	0.726922	-5.45787e-06	2.40777e-05	-5.26493e-05	4.17335e-05	0.820675	0.983783
SCORE2 + M-VLDL-FC	NMR spectroscopy	Discovery + Replication	297415	8919	0.0837426	0.0285441	-	-	-	-	-	-	0.718509	0.00253072	0.713548	0.723469	0.718508	0.00253047	0.713549	0.723468	-1.21756e-07	1.61374e-05	-3.17505e-05	3.1507e-05	0.99398	0.99398

## Sheet: Table S5
Table S5: Risk discrimination sensitivity analyses for individual biomarkers. Extends Table S4 to include sensitivity analyses when (1) analysing males and females separately, (2) using QRISK3 as the conventional risk score, and (3) using a narrower set of criteria for identifying incident CVD events (Methods). Risk score + biomarker model fits are ordered in ascending order of ΔC-index P-value i…
						Complete data		Biomarker Distribution		Hazard Ratio per standard deviation increase in biomarker						C-index for Risk Score				C-index for Risk Score + Biomarker				ΔC-index relative to Risk Score
Model	Biomarker source	Cohort	Sex	Risk score	CVD definition	Participants	CVD cases	Mean	Standard Deviation	Hazard Ratio	Standard Error	95% Confidence Interval		P-value	FDR	C-index	Standard Error	95% Confidence Interval		C-index	Standard Error	95% Confidence Interval		ΔC-index	Standard Error	95% Confidence Interval		P-value	FDR
Risk score + Cystatin-C	Clinical biochemistry assay	Discovery	Sex-stratified	SCORE2	Broad	168410	5095	0.884197	0.137879	1.17854	0.00972935	1.15628	1.20123	5.8223e-64	1.61278e-61	0.717913	0.00333208	0.711382	0.724443	0.724136	0.00333581	0.717598	0.730674	0.00622299	0.000808328	0.0046387	0.00780729	1.37571e-14	3.81073e-12
Risk score + Cystatin-C	Clinical biochemistry assay	Discovery	Sex-stratified	QRISK3	Broad	167662	5064	0.884043	0.137667	1.15793	0.00971709	1.13609	1.1802	1.86702e-51	5.17166e-49	0.726917	0.00333476	0.720381	0.733453	0.729904	0.00333965	0.723359	0.73645	0.00298768	0.000595361	0.00182079	0.00415457	5.21398e-07	4.81424e-05
Risk score + Cystatin-C	Clinical biochemistry assay	Discovery	Sex-stratified	SCORE2	Narrow	168410	4240	0.884197	0.137879	1.15014	0.0117318	1.12399	1.17689	8.95765e-33	2.48127e-30	0.707141	0.00371565	0.699858	0.714423	0.712506	0.00372274	0.70521	0.719803	0.00536576	0.000833608	0.00373192	0.0069996	1.22026e-10	3.38013e-08
Risk score + Cystatin-C	Clinical biochemistry assay	Discovery	Sex-stratified	QRISK3	Narrow	167662	4218	0.884043	0.137667	1.13016	0.0116759	1.10459	1.15632	1.07164e-25	2.96844e-23	0.714296	0.00373986	0.706966	0.721626	0.716911	0.00374623	0.709569	0.724254	0.00261468	0.00060976	0.00141957	0.00380979	1.80251e-05	0.00249647
Risk score + Cystatin-C	Clinical biochemistry assay	Discovery	Males	SCORE2	Broad	72391	3207	0.918634	0.132988	1.16192	0.0125131	1.13377	1.19077	3.84468e-33	1.06498e-30	0.699272	0.00427415	0.690895	0.707649	0.704911	0.00428859	0.696506	0.713317	0.00563932	0.00104425	0.00359263	0.00768601	6.65077e-08	9.06975e-06
Risk score + Cystatin-C	Clinical biochemistry assay	Discovery	Males	QRISK3	Broad	72075	3188	0.91853	0.132856	1.13791	0.0125015	1.11037	1.16614	4.92231e-25	1.36348e-22	0.707088	0.00427331	0.698712	0.715464	0.709965	0.00428524	0.701566	0.718364	0.00287718	0.0007976	0.00131391	0.00444044	0.000309406	0.0142842
Risk score + Cystatin-C	Clinical biochemistry assay	Discovery	Males	SCORE2	Narrow	72391	2718	0.918634	0.132988	1.13165	0.0148093	1.09928	1.16498	6.73454e-17	1.86547e-14	0.690676	0.00468004	0.681503	0.699849	0.695374	0.00469834	0.686166	0.704583	0.00469826	0.00102977	0.00267994	0.00671657	5.05665e-06	0.000626299
Risk score + Cystatin-C	Clinical biochemistry assay	Discovery	Males	QRISK3	Narrow	72075	2704	0.91853	0.132856	1.10873	0.0147886	1.07706	1.14134	2.96189e-12	2.73481e-10	0.696468	0.00469164	0.687273	0.705664	0.698837	0.00470354	0.689619	0.708056	0.00236917	0.000788401	0.000823937	0.00391441	0.00265549	0.0565823
Risk score + Cystatin-C	Clinical biochemistry assay	Discovery	Females	SCORE2	Broad	96019	1888	0.858235	0.1358	1.18952	0.0142333	1.1568	1.22317	3.37649e-34	9.35287e-32	0.741413	0.00521574	0.73119	0.751635	0.748487	0.00520395	0.738287	0.758686	0.00707401	0.00126911	0.00458659	0.00956143	2.48999e-08	6.89726e-06
Risk score + Cystatin-C	Clinical biochemistry assay	Discovery	Females	QRISK3	Broad	95587	1876	0.858039	0.135502	1.17629	0.0142151	1.14397	1.20953	3.23848e-30	8.9706e-28	0.751928	0.00521941	0.741698	0.762157	0.755058	0.00521904	0.744829	0.765287	0.00313049	0.000896689	0.00137301	0.00488796	0.00048093	0.0666088
Risk score + Cystatin-C	Clinical biochemistry assay	Discovery	Females	SCORE2	Narrow	96019	1522	0.858235	0.1358	1.16773	0.0175359	1.12828	1.20856	9.34839e-19	2.58951e-16	0.728971	0.00597187	0.717266	0.740675	0.735439	0.00596299	0.723752	0.747127	0.0064686	0.00139373	0.00373695	0.00920026	3.46349e-06	0.000959387
Risk score + Cystatin-C	Clinical biochemistry assay	Discovery	Females	QRISK3	Narrow	95587	1514	0.858039	0.135502	1.15461	0.0174195	1.11586	1.19471	1.54294e-16	4.27395e-14	0.73794	0.00602986	0.726122	0.749758	0.740911	0.00603256	0.729088	0.752735	0.00297159	0.000967006	0.00107629	0.00486689	0.00211932	0.25967
Risk score + Cystatin-C	Clinical biochemistry assay	Replication	Sex-stratified	SCORE2	Broad	128883	3820	0.886274	0.142368	-	-	-	-	-	-	0.719519	0.00388934	0.711896	0.727142	0.725853	0.00388361	0.718242	0.733465	0.0063343	0.000824146	0.004719	0.00794959	1.5194e-14	4.20874e-12
Risk score + Cystatin-C	Clinical biochemistry assay	Replication	Sex-stratified	QRISK3	Broad	128213	3794	0.886274	0.142368	-	-	-	-	-	-	0.727432	0.003868	0.719851	0.735013	0.731219	0.0038656	0.723642	0.738795	0.00378672	0.000725065	0.00236562	0.00520782	1.76429e-07	4.88709e-05
Risk score + Cystatin-C	Clinical biochemistry assay	Replication	Sex-stratified	SCORE2	Narrow	128883	3196	0.886274	0.142368	-	-	-	-	-	-	0.711594	0.0043184	0.70313	0.720058	0.716502	0.0043197	0.708036	0.724969	0.00490818	0.000763374	0.00341199	0.00640437	1.27952e-10	3.54427e-08
Risk score + Cystatin-C	Clinical biochemistry assay	Replication	Sex-stratified	QRISK3	Narrow	128213	3176	0.886274	0.142368	-	-	-	-	-	-	0.716758	0.00429568	0.708339	0.725178	0.71999	0.00429991	0.711563	0.728418	0.00323176	0.000666762	0.00192493	0.00453859	1.25379e-06	0.000347299
Risk score + Cystatin-C	Clinical biochemistry assay	Replication	Males	SCORE2	Broad	54795	2423	0.922251	0.141371	-	-	-	-	-	-	0.706798	0.00486244	0.697267	0.716328	0.713784	0.00485435	0.70427	0.723298	0.00698639	0.00108421	0.00486138	0.0091114	1.1655e-10	3.22843e-08
Risk score + Cystatin-C	Clinical biochemistry assay	Replication	Males	QRISK3	Broad	54511	2408	0.922251	0.141371	-	-	-	-	-	-	0.713927	0.00485278	0.704415	0.723438	0.718468	0.00485078	0.708961	0.727976	0.00454155	0.000896218	0.00278499	0.0062981	4.03167e-07	0.000111677
Risk score + Cystatin-C	Clinical biochemistry assay	Replication	Males	SCORE2	Narrow	54795	2063	0.922251	0.141371	-	-	-	-	-	-	0.699899	0.00531403	0.689484	0.710315	0.705012	0.00530964	0.694605	0.715419	0.00511257	0.000967088	0.00321711	0.00700802	1.24638e-07	3.45248e-05
Risk score + Cystatin-C	Clinical biochemistry assay	Replication	Males	QRISK3	Narrow	54511	2054	0.922251	0.141371	-	-	-	-	-	-	0.704733	0.00531324	0.694319	0.715147	0.708213	0.00531986	0.697786	0.718639	0.00347932	0.000779498	0.00195153	0.00500711	8.06158e-06	0.00223306
Risk score + Cystatin-C	Clinical biochemistry assay	Replication	Females	SCORE2	Broad	74088	1397	0.859665	0.137159	-	-	-	-	-	-	0.735568	0.00627846	0.723262	0.747873	0.740966	0.00627293	0.728671	0.753261	0.00539863	0.00125782	0.00293335	0.0078639	1.77025e-05	0.00490361
Risk score + Cystatin-C	Clinical biochemistry assay	Replication	Females	QRISK3	Broad	73702	1386	0.859665	0.137159	-	-	-	-	-	-	0.7445	0.00622057	0.732308	0.756692	0.747071	0.00621827	0.734883	0.759258	0.00257029	0.0012027	0.000213048	0.00492753	0.0325893	0.345569
Risk score + Cystatin-C	Clinical biochemistry assay	Replication	Females	SCORE2	Narrow	74088	1133	0.859665	0.137159	-	-	-	-	-	-	0.727095	0.00713261	0.713115	0.741074	0.731648	0.00714521	0.717643	0.745652	0.00455278	0.00122575	0.00215036	0.00695521	0.000203781	0.0564475
Risk score + Cystatin-C	Clinical biochemistry assay	Replication	Females	QRISK3	Narrow	73702	1122	0.859665	0.137159	-	-	-	-	-	-	0.732785	0.00706275	0.718943	0.746628	0.735457	0.00706934	0.721601	0.749313	0.00267183	0.00119229	0.000334989	0.00500868	0.0250308	0.806566
Risk score + Cystatin-C	Clinical biochemistry assay	Discovery + Replication	Sex-stratified	SCORE2	Broad	297293	8915	0.885097	0.139846	-	-	-	-	-	-	0.718612	0.00253037	0.713653	0.723571	0.724768	0.00252984	0.71981	0.729726	0.00615606	0.000546854	0.00508424	0.00722787	2.1339e-29	5.91091e-27
Risk score + Cystatin-C	Clinical biochemistry assay	Discovery + Replication	Sex-stratified	QRISK3	Broad	295875	8858	0.885097	0.139846	-	-	-	-	-	-	0.727149	0.00252557	0.722199	0.732099	0.73048	0.00252715	0.725527	0.735433	0.00333155	0.000484448	0.00238205	0.00428105	6.11282e-12	1.69325e-09
Risk score + Cystatin-C	Clinical biochemistry assay	Discovery + Replication	Sex-stratified	SCORE2	Narrow	297293	7436	0.885097	0.139846	-	-	-	-	-	-	0.709066	0.00281654	0.703546	0.714586	0.714001	0.002819	0.708476	0.719526	0.0049353	0.000510816	0.00393412	0.00593649	4.38957e-22	1.21591e-19
Risk score + Cystatin-C	Clinical biochemistry assay	Discovery + Replication	Sex-stratified	QRISK3	Narrow	295875	7394	0.885097	0.139846	-	-	-	-	-	-	0.715362	0.00282066	0.709834	0.720891	0.718241	0.00282448	0.712705	0.723777	0.00287907	0.000446026	0.00200488	0.00375327	1.08264e-10	2.99891e-08
Risk score + Cystatin-C	Clinical biochemistry assay	Discovery + Replication	Males	SCORE2	Broad	127186	5630	0.920192	0.136674	-	-	-	-	-	-	0.702499	0.00321082	0.696206	0.708793	0.708656	0.00321402	0.702357	0.714955	0.00615648	0.000716168	0.00475282	0.00756014	8.22441e-18	2.27816e-15
Risk score + Cystatin-C	Clinical biochemistry assay	Discovery + Replication	Males	QRISK3	Broad	126586	5596	0.920192	0.136674	-	-	-	-	-	-	0.71003	0.00320778	0.703743	0.716317	0.713638	0.00321252	0.707342	0.719934	0.00360769	0.000601307	0.00242915	0.00478623	1.97624e-09	2.73709e-07
Risk score + Cystatin-C	Clinical biochemistry assay	Discovery + Replication	Males	SCORE2	Narrow	127186	4781	0.920192	0.136674	-	-	-	-	-	-	0.694646	0.003513	0.687761	0.701531	0.699368	0.00351799	0.692473	0.706264	0.00472256	0.000647933	0.00345264	0.00599249	3.13045e-13	8.67135e-11
Risk score + Cystatin-C	Clinical biochemistry assay	Discovery + Replication	Males	QRISK3	Narrow	126586	4758	0.920192	0.136674	-	-	-	-	-	-	0.700034	0.00351771	0.693139	0.706928	0.702873	0.00352433	0.695965	0.70978	0.0028389	0.000530563	0.00179902	0.00387879	8.75971e-08	1.21322e-05
Risk score + Cystatin-C	Clinical biochemistry assay	Discovery + Replication	Females	SCORE2	Broad	170107	3285	0.858858	0.136395	-	-	-	-	-	-	0.738928	0.00401512	0.731059	0.746798	0.745099	0.00400874	0.737242	0.752956	0.00617047	0.000842796	0.00451862	0.00782232	2.45349e-13	6.79617e-11
Risk score + Cystatin-C	Clinical biochemistry assay	Discovery + Replication	Females	QRISK3	Broad	169289	3262	0.858858	0.136395	-	-	-	-	-	-	0.748757	0.00400035	0.740917	0.756598	0.751627	0.00399977	0.743787	0.759466	0.00286956	0.00080177	0.00129812	0.004441	0.00034487	0.0477645
Risk score + Cystatin-C	Clinical biochemistry assay	Discovery + Replication	Females	SCORE2	Narrow	170107	2655	0.858858	0.136395	-	-	-	-	-	-	0.728181	0.00458126	0.719202	0.73716	0.733456	0.00458141	0.724476	0.742435	0.00527506	0.000824579	0.00365892	0.00689121	1.58167e-10	4.38122e-08
Risk score + Cystatin-C	Clinical biochemistry assay	Discovery + Replication	Females	QRISK3	Narrow	169289	2636	0.858858	0.136395	-	-	-	-	-	-	0.735732	0.00458659	0.726742	0.744721	0.738599	0.00458941	0.729604	0.747594	0.00286686	0.000784732	0.00132882	0.00440491	0.000258888	0.0717119
Risk score + CRP	Clinical biochemistry assay	Discovery	Sex-stratified	SCORE2	Broad	168319	5089	2.50441	4.54469	1.10456	0.00858	1.08614	1.12329	4.61575e-31	4.26188e-29	0.717987	0.00333345	0.711454	0.724521	0.721757	0.003316	0.715258	0.728256	0.00376946	0.00053119	0.00272835	0.00481058	1.2818e-12	1.77529e-10
Risk score + CRP	Clinical biochemistry assay	Discovery	Sex-stratified	QRISK3	Broad	167572	5058	2.49758	4.53161	1.09027	0.00894781	1.07132	1.10956	4.50138e-22	3.11721e-20	0.726995	0.00333655	0.720455	0.733534	0.729103	0.00332458	0.722587	0.735619	0.0021085	0.000408779	0.00130731	0.0029097	2.49528e-07	3.45597e-05
Risk score + CRP	Clinical biochemistry assay	Discovery	Sex-stratified	SCORE2	Narrow	168319	4235	2.50441	4.54469	1.09707	0.00974978	1.07631	1.11824	2.05417e-21	1.89668e-19	0.707273	0.0037173	0.699987	0.714559	0.710753	0.00369978	0.703501	0.718004	0.00347967	0.000581092	0.00234075	0.00461859	2.12241e-09	2.93953e-07
Risk score + CRP	Clinical biochemistry assay	Discovery	Sex-stratified	QRISK3	Narrow	167572	4213	2.49758	4.53161	1.08372	0.0101114	1.06245	1.10541	1.84747e-15	1.41907e-13	0.714428	0.00374209	0.707093	0.721762	0.716526	0.00372883	0.709218	0.723835	0.0020985	0.000469885	0.00117754	0.00301946	7.97005e-06	0.0022077
Risk score + CRP	Clinical biochemistry assay	Discovery	Males	SCORE2	Broad	72335	3203	2.39932	4.65767	1.09504	0.0113704	1.0709	1.11971	1.41134e-15	6.51567e-14	0.699208	0.00427476	0.69083	0.707587	0.702596	0.00425914	0.694249	0.710944	0.00338779	0.000635611	0.00214201	0.00463357	9.82284e-08	9.06975e-06
Risk score + CRP	Clinical biochemistry assay	Discovery	Males	QRISK3	Broad	72020	3184	2.39457	4.64472	1.08179	0.0118135	1.05703	1.10713	2.84211e-11	1.12466e-09	0.707045	0.00427447	0.698668	0.715423	0.709191	0.00426484	0.700832	0.71755	0.00214586	0.000503622	0.00115878	0.00313294	2.03645e-05	0.00282049
Risk score + CRP	Clinical biochemistry assay	Discovery	Males	SCORE2	Narrow	72335	2715	2.39932	4.65767	1.08993	0.0126687	1.0632	1.11734	1.06392e-11	5.89409e-10	0.6907	0.00468038	0.681527	0.699874	0.694005	0.00466881	0.684854	0.703155	0.00330435	0.00068065	0.0019703	0.00463839	1.20573e-06	0.000333988
Risk score + CRP	Clinical biochemistry assay	Discovery	Males	QRISK3	Narrow	72020	2701	2.39457	4.64472	1.07913	0.0129958	1.05199	1.10697	4.62265e-09	1.28047e-07	0.696511	0.00469269	0.687314	0.705709	0.698923	0.00468308	0.689744	0.708101	0.00241152	0.000597014	0.0012414	0.00358165	5.36098e-05	0.00742495
Risk score + CRP	Clinical biochemistry assay	Discovery	Females	SCORE2	Broad	95984	1886	2.58361	4.45605	1.12359	0.0134217	1.09442	1.15354	3.88887e-18	3.59072e-16	0.741647	0.00521839	0.73142	0.751875	0.746065	0.00518074	0.735911	0.756219	0.00441737	0.000957072	0.00254154	0.00629319	3.92147e-06	0.000362082
Risk score + CRP	Clinical biochemistry assay	Discovery	Females	QRISK3	Broad	95552	1874	2.57522	4.44291	1.10706	0.014076	1.07694	1.13803	4.98356e-13	4.60149e-11	0.752143	0.00522276	0.741906	0.762379	0.754234	0.00519588	0.74405	0.764417	0.00209082	0.000704331	0.000710353	0.00347128	0.00299244	0.138151
Risk score + CRP	Clinical biochemistry assay	Discovery	Females	SCORE2	Narrow	95984	1520	2.58361	4.45605	1.11295	0.0157165	1.07919	1.14776	9.84083e-12	9.08637e-10	0.729242	0.00597616	0.717529	0.740955	0.733058	0.00593235	0.721431	0.744685	0.00381654	0.00107788	0.00170393	0.00592915	0.000398956	0.0306136
Risk score + CRP	Clinical biochemistry assay	Discovery	Females	QRISK3	Narrow	95552	1512	2.57522	4.44291	1.09464	0.0165758	1.05965	1.13078	4.8943e-08	4.51907e-06	0.738184	0.00603517	0.726355	0.750013	0.73988	0.00600509	0.728111	0.75165	0.00169654	0.000775879	0.000175845	0.00321723	0.0287715	0.25967
Risk score + CRP	Clinical biochemistry assay	Replication	Sex-stratified	SCORE2	Broad	128792	3819	2.48167	4.61454	-	-	-	-	-	-	0.719399	0.00389155	0.711772	0.727027	0.721705	0.00388995	0.714081	0.729329	0.00230568	0.000515406	0.0012955	0.00331586	7.69419e-06	0.000426258
Risk score + CRP	Clinical biochemistry assay	Replication	Sex-stratified	QRISK3	Broad	128123	3793	2.48167	4.61454	-	-	-	-	-	-	0.72736	0.00387145	0.719772	0.734948	0.728573	0.0038699	0.720988	0.736157	0.0012127	0.000457241	0.000316527	0.00210888	0.00799649	0.170387
Risk score + CRP	Clinical biochemistry assay	Replication	Sex-stratified	SCORE2	Narrow	128792	3194	2.48167	4.61454	-	-	-	-	-	-	0.71141	0.00432221	0.702939	0.719881	0.713658	0.00431639	0.705198	0.722118	0.00224804	0.000537845	0.00119389	0.0033022	2.91867e-05	0.00161694
Risk score + CRP	Clinical biochemistry assay	Replication	Sex-stratified	QRISK3	Narrow	128123	3174	2.48167	4.61454	-	-	-	-	-	-	0.716591	0.0043008	0.708161	0.72502	0.71804	0.0042973	0.709617	0.726462	0.00144908	0.000487335	0.000493918	0.00240423	0.00294451	0.116518
Risk score + CRP	Clinical biochemistry assay	Replication	Males	SCORE2	Broad	54744	2423	2.37637	4.63356	-	-	-	-	-	-	0.706637	0.00486582	0.6971	0.716174	0.709207	0.00487155	0.699659	0.718755	0.00256954	0.000632305	0.00133024	0.00380884	4.82877e-05	0.00334392
Risk score + CRP	Clinical biochemistry assay	Replication	Males	QRISK3	Broad	54461	2408	2.37637	4.63356	-	-	-	-	-	-	0.713842	0.00485879	0.704319	0.723365	0.715303	0.0048566	0.705784	0.724822	0.00146123	0.000540371	0.000402119	0.00252033	0.0068486	0.194511
Risk score + CRP	Clinical biochemistry assay	Replication	Males	SCORE2	Narrow	54744	2062	2.37637	4.63356	-	-	-	-	-	-	0.699645	0.00532026	0.689218	0.710073	0.702205	0.00532204	0.691774	0.712636	0.00255965	0.000657153	0.00127166	0.00384765	9.81738e-05	0.00543883
Risk score + CRP	Clinical biochemistry assay	Replication	Males	QRISK3	Narrow	54461	2053	2.37637	4.63356	-	-	-	-	-	-	0.704497	0.00532197	0.694066	0.714928	0.706264	0.00531929	0.695839	0.71669	0.00176706	0.000586458	0.00061762	0.00291649	0.00258594	0.102329
Risk score + CRP	Clinical biochemistry assay	Replication	Females	SCORE2	Broad	74048	1396	2.55951	4.59891	-	-	-	-	-	-	0.735504	0.00628142	0.723192	0.747815	0.73745	0.00627077	0.72516	0.749741	0.00194619	0.000902174	0.000177957	0.00371442	0.0309887	0.330149
Risk score + CRP	Clinical biochemistry assay	Replication	Females	QRISK3	Broad	73662	1385	2.55951	4.59891	-	-	-	-	-	-	0.74445	0.00622428	0.73225	0.756649	0.745227	0.00622371	0.733029	0.757425	0.000777391	0.000821786	-0.00083328	0.00238806	0.34416	0.696944
Risk score + CRP	Clinical biochemistry assay	Replication	Females	SCORE2	Narrow	74048	1132	2.55951	4.59891	-	-	-	-	-	-	0.727003	0.00713667	0.713015	0.74099	0.728804	0.00711595	0.714857	0.742751	0.00180157	0.000950032	-6.04548e-05	0.0036636	0.0579165	0.80565
Risk score + CRP	Clinical biochemistry assay	Replication	Females	QRISK3	Narrow	73662	1121	2.55951	4.59891	-	-	-	-	-	-	0.732709	0.00706777	0.718856	0.746561	0.733656	0.00706094	0.719817	0.747496	0.000947736	0.000863774	-0.00074523	0.0026407	0.272552	0.806566
Risk score + CRP	Clinical biochemistry assay	Discovery + Replication	Sex-stratified	SCORE2	Broad	297111	8908	2.49455	4.57511	-	-	-	-	-	-	0.718604	0.0025316	0.713642	0.723565	0.72173	0.00252379	0.716784	0.726677	0.00312645	0.000373337	0.00239473	0.00385818	5.55339e-17	7.69145e-15
Risk score + CRP	Clinical biochemistry assay	Discovery + Replication	Sex-stratified	QRISK3	Broad	295695	8851	2.49455	4.57511	-	-	-	-	-	-	0.727163	0.00252732	0.722209	0.732116	0.729	0.00252121	0.724058	0.733941	0.00183697	0.0003324	0.00118547	0.00248846	3.26933e-08	2.26401e-06
Risk score + CRP	Clinical biochemistry assay	Discovery + Replication	Sex-stratified	SCORE2	Narrow	297111	7429	2.49455	4.57511	-	-	-	-	-	-	0.709062	0.00281832	0.703539	0.714586	0.711913	0.00280954	0.706407	0.71742	0.0028509	0.00038619	0.00209398	0.00360781	1.55789e-13	1.43845e-11
Risk score + CRP	Clinical biochemistry assay	Discovery + Replication	Sex-stratified	QRISK3	Narrow	295695	7387	2.49455	4.57511	-	-	-	-	-	-	0.715365	0.00282305	0.709832	0.720898	0.717228	0.00281606	0.711709	0.722748	0.00186319	0.000352342	0.00117261	0.00255377	1.23646e-07	8.56247e-06
Risk score + CRP	Clinical biochemistry assay	Discovery + Replication	Males	SCORE2	Broad	127079	5626	2.38943	4.6473	-	-	-	-	-	-	0.702396	0.00321199	0.696101	0.708692	0.705436	0.00320686	0.699151	0.711722	0.00303999	0.000452767	0.00215258	0.00392739	1.89054e-11	1.51506e-09
Risk score + CRP	Clinical biochemistry assay	Discovery + Replication	Males	QRISK3	Broad	126481	5592	2.38943	4.6473	-	-	-	-	-	-	0.709972	0.00320993	0.703681	0.716264	0.711895	0.00320484	0.705614	0.718177	0.00192292	0.000388829	0.00116083	0.00268501	7.59782e-07	4.20919e-05
Risk score + CRP	Clinical biochemistry assay	Discovery + Replication	Males	SCORE2	Narrow	127079	4777	2.38943	4.6473	-	-	-	-	-	-	0.694551	0.00351484	0.687662	0.70144	0.697466	0.00351068	0.690585	0.704347	0.00291476	0.000464462	0.00200444	0.00382509	3.48347e-10	3.2164e-08
Risk score + CRP	Clinical biochemistry assay	Discovery + Replication	Males	QRISK3	Narrow	126481	4754	2.38943	4.6473	-	-	-	-	-	-	0.699958	0.00352056	0.693058	0.706858	0.702094	0.00351566	0.695203	0.708984	0.00213548	0.000424888	0.00130271	0.00296824	5.00855e-07	2.77474e-05
Risk score + CRP	Clinical biochemistry assay	Discovery + Replication	Females	SCORE2	Broad	170032	3282	2.57311	4.51882	-	-	-	-	-	-	0.739035	0.00401717	0.731161	0.746908	0.742355	0.00399873	0.734517	0.750192	0.00331981	0.000662886	0.00202058	0.00461904	5.49641e-07	3.80627e-05
Risk score + CRP	Clinical biochemistry assay	Discovery + Replication	Females	QRISK3	Broad	169214	3259	2.57311	4.51882	-	-	-	-	-	-	0.748858	0.0040029	0.741012	0.756703	0.750497	0.00398982	0.742677	0.758317	0.00163933	0.000604812	0.000453925	0.00282474	0.00671844	0.101247
Risk score + CRP	Clinical biochemistry assay	Discovery + Replication	Females	SCORE2	Narrow	170032	2652	2.57311	4.51882	-	-	-	-	-	-	0.728296	0.00458431	0.719311	0.737281	0.731115	0.00456065	0.722177	0.740054	0.00281974	0.000697569	0.00145253	0.00418695	5.29432e-05	0.00488842
Risk score + CRP	Clinical biochemistry assay	Discovery + Replication	Females	QRISK3	Narrow	169214	2633	2.57311	4.51882	-	-	-	-	-	-	0.735837	0.00459034	0.726841	0.744834	0.737269	0.00457424	0.728304	0.746235	0.00143201	0.000624899	0.000207233	0.00265679	0.0219293	0.626236
Risk score + Albumin	NMR spectroscopy	Discovery	Sex-stratified	SCORE2	Broad	168516	5096	39.3909	2.9629	0.83857	0.0135818	0.816542	0.861192	1.98948e-38	2.75543e-36	0.717908	0.0033317	0.711378	0.724438	0.7225	0.00332293	0.715987	0.729012	0.00459158	0.000805929	0.00301198	0.00617117	1.2176e-08	8.43186e-07
Risk score + Albumin	NMR spectroscopy	Discovery	Sex-stratified	QRISK3	Broad	167768	5065	39.395	2.96098	0.854466	0.0136369	0.83193	0.877612	8.95826e-31	1.24072e-28	0.7269	0.00333435	0.720364	0.733435	0.729759	0.00333247	0.723227	0.73629	0.00285886	0.000642348	0.00159988	0.00411784	8.56138e-06	0.0004743
Risk score + Albumin	NMR spectroscopy	Discovery	Sex-stratified	SCORE2	Narrow	168516	4241	39.3909	2.9629	0.852279	0.0149416	0.827682	0.877607	1.04335e-26	1.44504e-24	0.707145	0.00371515	0.699864	0.714427	0.711419	0.00370628	0.704155	0.718684	0.00427394	0.000871384	0.00256606	0.00598182	9.35365e-07	6.11378e-05
Risk score + Albumin	NMR spectroscopy	Discovery	Sex-stratified	QRISK3	Narrow	167768	4219	39.395	2.96098	0.868254	0.0149919	0.843112	0.894144	4.37478e-21	6.05907e-19	0.714288	0.0037393	0.706959	0.721617	0.716971	0.00373747	0.709646	0.724297	0.00268331	0.000701966	0.00130748	0.00405913	0.000132075	0.00609745
Risk score + Albumin	NMR spectroscopy	Discovery	Males	SCORE2	Broad	72440	3208	39.6114	2.98595	0.847545	0.0171332	0.819557	0.876489	4.70736e-22	6.5197e-20	0.699282	0.0042732	0.690906	0.707657	0.704032	0.00426444	0.695674	0.71239	0.00475036	0.00105911	0.00267455	0.00682618	7.28299e-06	0.000403478
Risk score + Albumin	NMR spectroscopy	Discovery	Males	QRISK3	Broad	72124	3189	39.6145	2.98518	0.861528	0.0172178	0.83294	0.891098	4.86141e-18	3.36652e-16	0.707077	0.00427236	0.698704	0.715451	0.710225	0.00427326	0.701849	0.7186	0.00314732	0.000885538	0.0014117	0.00488295	0.000379219	0.0150062
Risk score + Albumin	NMR spectroscopy	Discovery	Males	SCORE2	Narrow	72440	2719	39.6114	2.98595	0.862356	0.0186933	0.831332	0.894537	2.33795e-15	3.23806e-13	0.690702	0.00467888	0.681532	0.699873	0.695233	0.00468558	0.68605	0.704417	0.00453102	0.00110948	0.00235648	0.00670557	4.42853e-05	0.0020445
Risk score + Albumin	NMR spectroscopy	Discovery	Males	QRISK3	Narrow	72124	2705	39.6145	2.98518	0.876489	0.0187734	0.844825	0.909341	2.18409e-12	2.73481e-10	0.696473	0.00469043	0.687279	0.705666	0.699505	0.00470536	0.690282	0.708727	0.00303206	0.000941401	0.00118695	0.00487717	0.00127836	0.0354105
Risk score + Albumin	NMR spectroscopy	Discovery	Females	SCORE2	Broad	96076	1888	39.2246	2.93447	0.82248	0.0223914	0.787165	0.859379	2.59316e-18	3.59072e-16	0.741399	0.005216	0.731176	0.751623	0.745795	0.00519921	0.735605	0.755985	0.00439574	0.00124479	0.00195599	0.00683549	0.000413514	0.0143179
Risk score + Albumin	NMR spectroscopy	Discovery	Females	QRISK3	Broad	95644	1876	39.2294	2.93176	0.841794	0.0224432	0.805568	0.87965	1.67287e-14	2.31692e-12	0.751913	0.00521953	0.741683	0.762143	0.753999	0.00521684	0.743774	0.764223	0.00208555	0.00120854	-0.000283147	0.00445424	0.0844058	0.399487
Risk score + Albumin	NMR spectroscopy	Discovery	Females	SCORE2	Narrow	96076	1522	39.2246	2.93447	0.833441	0.0250069	0.793577	0.875308	3.20008e-13	4.43211e-11	0.728957	0.00597216	0.717252	0.740662	0.732891	0.00593082	0.721266	0.744515	0.00393347	0.00130125	0.00138307	0.00648387	0.00250413	0.0693643
Risk score + Albumin	NMR spectroscopy	Discovery	Females	QRISK3	Narrow	95644	1514	39.2294	2.93176	0.852882	0.0250441	0.812029	0.89579	2.09569e-10	2.90253e-08	0.737925	0.00603	0.726107	0.749744	0.73995	0.00600225	0.728185	0.751714	0.00202429	0.00125286	-0.000431271	0.00447984	0.106152	0.446493
Risk score + Albumin	NMR spectroscopy	Replication	Sex-stratified	SCORE2	Broad	128682	3819	39.6954	3.06699	-	-	-	-	-	-	0.719323	0.00389355	0.711691	0.726954	0.724329	0.00389009	0.716705	0.731954	0.00500669	0.000890963	0.00326043	0.00675294	1.91607e-08	2.65375e-06
Risk score + Albumin	NMR spectroscopy	Replication	Sex-stratified	QRISK3	Broad	128014	3793	39.6954	3.06699	-	-	-	-	-	-	0.727158	0.00387273	0.719568	0.734749	0.730764	0.00387041	0.723178	0.73835	0.00360587	0.000849081	0.0019417	0.00527004	2.16858e-05	0.00259017
Risk score + Albumin	NMR spectroscopy	Replication	Sex-stratified	SCORE2	Narrow	128682	3194	39.6954	3.06699	-	-	-	-	-	-	0.711329	0.00432476	0.702853	0.719805	0.715825	0.0043309	0.707336	0.724313	0.00449545	0.000886681	0.00275759	0.00623332	3.97856e-07	5.5103e-05
Risk score + Albumin	NMR spectroscopy	Replication	Sex-stratified	QRISK3	Narrow	128014	3174	39.6954	3.06699	-	-	-	-	-	-	0.716365	0.00430225	0.707932	0.724797	0.719656	0.00431558	0.711198	0.728115	0.00329153	0.000838301	0.00164849	0.00493457	8.62179e-05	0.00796079
Risk score + Albumin	NMR spectroscopy	Replication	Males	SCORE2	Broad	54707	2423	39.9066	3.10884	-	-	-	-	-	-	0.706838	0.00486441	0.697304	0.716372	0.712443	0.00487581	0.702887	0.722	0.005605	0.00115276	0.00334563	0.00786438	1.16073e-06	0.000160761
Risk score + Albumin	NMR spectroscopy	Replication	Males	QRISK3	Broad	54424	2408	39.9066	3.10884	-	-	-	-	-	-	0.713953	0.00485801	0.704431	0.723474	0.717949	0.0048796	0.708385	0.727513	0.00399672	0.00105837	0.00192235	0.00607109	0.000159177	0.0200713
Risk score + Albumin	NMR spectroscopy	Replication	Males	SCORE2	Narrow	54707	2062	39.9066	3.10884	-	-	-	-	-	-	0.699891	0.0053187	0.689466	0.710315	0.705504	0.00533133	0.695055	0.715953	0.00561336	0.00112132	0.00341561	0.00781111	5.55657e-07	7.69586e-05
Risk score + Albumin	NMR spectroscopy	Replication	Males	QRISK3	Narrow	54424	2053	39.9066	3.10884	-	-	-	-	-	-	0.704646	0.00532112	0.694217	0.715075	0.70883	0.00534355	0.698357	0.719304	0.00418459	0.00102265	0.00218022	0.00618895	4.27864e-05	0.00449173
Risk score + Albumin	NMR spectroscopy	Replication	Females	SCORE2	Broad	73975	1396	39.5391	3.02622	-	-	-	-	-	-	0.735082	0.00629084	0.722752	0.747412	0.739295	0.00626518	0.727015	0.751574	0.00421309	0.001428	0.00141426	0.00701191	0.00317425	0.142056
Risk score + Albumin	NMR spectroscopy	Replication	Females	QRISK3	Broad	73590	1385	39.5391	3.02622	-	-	-	-	-	-	0.743859	0.00623086	0.731647	0.756071	0.746903	0.00619401	0.734762	0.759043	0.00304354	0.00142608	0.000248484	0.0058386	0.0328258	0.345569
Risk score + Albumin	NMR spectroscopy	Replication	Females	SCORE2	Narrow	73975	1132	39.5391	3.02622	-	-	-	-	-	-	0.726495	0.00714875	0.712484	0.740506	0.72924	0.00715737	0.715212	0.743268	0.00274516	0.0014701	-0.000136186	0.00562652	0.061856	0.80565
Risk score + Albumin	NMR spectroscopy	Replication	Females	QRISK3	Narrow	73590	1121	39.5391	3.02622	-	-	-	-	-	-	0.731989	0.00707562	0.718121	0.745857	0.733806	0.00709495	0.7199	0.747712	0.00181709	0.00146026	-0.00104496	0.00467914	0.213365	0.806566
Risk score + Albumin	NMR spectroscopy	Discovery + Replication	Sex-stratified	SCORE2	Broad	297198	8915	39.5227	3.01219	-	-	-	-	-	-	0.718525	0.00253138	0.713563	0.723486	0.723319	0.00252669	0.718367	0.728271	0.00479407	0.000589111	0.00363943	0.00594871	4.02492e-16	3.71634e-14
Risk score + Albumin	NMR spectroscopy	Discovery + Replication	Sex-stratified	QRISK3	Broad	295782	8858	39.5227	3.01219	-	-	-	-	-	-	0.727023	0.00252672	0.72207	0.731975	0.730147	0.00252583	0.725196	0.735097	0.00312417	0.000558508	0.00202951	0.00421882	2.22193e-08	2.05158e-06
Risk score + Albumin	NMR spectroscopy	Discovery + Replication	Sex-stratified	SCORE2	Narrow	297198	7435	39.5227	3.01219	-	-	-	-	-	-	0.708954	0.0028181	0.70343	0.714477	0.713324	0.00281585	0.707805	0.718843	0.00437025	0.000588833	0.00321616	0.00552434	1.1546e-13	1.43845e-11
Risk score + Albumin	NMR spectroscopy	Discovery + Replication	Sex-stratified	QRISK3	Narrow	295782	7393	39.5227	3.01219	-	-	-	-	-	-	0.715189	0.00282225	0.709657	0.72072	0.718137	0.00282525	0.712599	0.723674	0.0029483	0.00055297	0.0018645	0.0040321	9.72676e-08	8.56247e-06
Risk score + Albumin	NMR spectroscopy	Discovery + Replication	Males	SCORE2	Broad	127147	5631	39.7385	3.04294	-	-	-	-	-	-	0.702522	0.00321095	0.696229	0.708815	0.707651	0.00321006	0.701359	0.713942	0.00512846	0.000766253	0.00362663	0.00663029	2.18781e-11	1.51506e-09
Risk score + Albumin	NMR spectroscopy	Discovery + Replication	Males	QRISK3	Broad	126548	5597	39.7385	3.04294	-	-	-	-	-	-	0.710035	0.00320883	0.703746	0.716325	0.713535	0.0032155	0.707233	0.719838	0.00350014	0.000706701	0.00211503	0.00488525	7.31561e-07	4.20919e-05
Risk score + Albumin	NMR spectroscopy	Discovery + Replication	Males	SCORE2	Narrow	127147	4781	39.7385	3.04294	-	-	-	-	-	-	0.694655	0.00351381	0.687769	0.701542	0.699619	0.00351917	0.692722	0.706517	0.00496366	0.000746698	0.00350016	0.00642716	2.98146e-11	4.12932e-09
Risk score + Albumin	NMR spectroscopy	Discovery + Replication	Males	QRISK3	Narrow	126548	4758	39.7385	3.04294	-	-	-	-	-	-	0.699997	0.0035194	0.693099	0.706895	0.703528	0.00353164	0.696606	0.710449	0.00353047	0.00068207	0.00219363	0.0048673	2.26565e-07	2.09195e-05
Risk score + Albumin	NMR spectroscopy	Discovery + Replication	Females	SCORE2	Broad	170051	3284	39.3614	2.97881	-	-	-	-	-	-	0.738713	0.00401879	0.730837	0.74659	0.743074	0.00400507	0.735224	0.750924	0.0043606	0.000937822	0.00252251	0.0061987	3.32395e-06	0.000152182
Risk score + Albumin	NMR spectroscopy	Discovery + Replication	Females	QRISK3	Broad	169234	3261	39.3614	2.97881	-	-	-	-	-	-	0.748477	0.00400337	0.74063	0.756323	0.751017	0.00399237	0.743192	0.758842	0.00254072	0.00092124	0.000735119	0.00434631	0.00581685	0.101247
Risk score + Albumin	NMR spectroscopy	Discovery + Replication	Females	SCORE2	Narrow	170051	2654	39.3614	2.97881	-	-	-	-	-	-	0.727915	0.00458599	0.718927	0.736903	0.731379	0.00457146	0.722419	0.740339	0.00346408	0.000974397	0.0015543	0.00537386	0.000377831	0.0174432
Risk score + Albumin	NMR spectroscopy	Discovery + Replication	Females	QRISK3	Narrow	169234	2635	39.3614	2.97881	-	-	-	-	-	-	0.735385	0.00459034	0.726388	0.744382	0.737358	0.00458444	0.728373	0.746344	0.0019738	0.000950265	0.000111318	0.00383629	0.0377915	0.626236
Risk score + ALP	Clinical biochemistry assay	Discovery	Sex-stratified	SCORE2	Broad	168498	5093	82.4292	25.8914	1.08669	0.00754552	1.07074	1.10288	3.1266e-28	2.16517e-26	0.717853	0.00333344	0.71132	0.724387	0.720291	0.00332513	0.713774	0.726808	0.00243772	0.000378047	0.00169676	0.00317868	1.13202e-10	1.04524e-08
Risk score + ALP	Clinical biochemistry assay	Discovery	Sex-stratified	QRISK3	Broad	167750	5062	82.4058	25.8765	1.08484	0.00755867	1.06889	1.10103	4.60216e-27	4.24933e-25	0.726853	0.00333616	0.720314	0.733392	0.728618	0.00332793	0.722095	0.735141	0.00176497	0.000335542	0.00110732	0.00242262	1.4402e-07	3.45597e-05
Risk score + ALP	Clinical biochemistry assay	Discovery	Sex-stratified	SCORE2	Narrow	168498	4239	82.4292	25.8914	1.07549	0.00953264	1.05558	1.09577	2.26692e-14	5.2328e-13	0.707089	0.00371671	0.699804	0.714374	0.709031	0.00371401	0.701752	0.71631	0.00194204	0.000395237	0.00116739	0.00271669	8.94136e-07	6.11378e-05
Risk score + ALP	Clinical biochemistry assay	Discovery	Sex-stratified	QRISK3	Narrow	167750	4217	82.4058	25.8765	1.07358	0.0095414	1.05369	1.09384	1e-13	5.54001e-12	0.714251	0.003741	0.706918	0.721583	0.715702	0.00373538	0.70838	0.723023	0.00145117	0.000350855	0.000763508	0.00213883	3.53257e-05	0.00326174
Risk score + ALP	Clinical biochemistry assay	Discovery	Males	SCORE2	Broad	72433	3206	81.3529	25.0187	1.08188	0.00848359	1.06404	1.10002	1.75386e-20	1.21454e-18	0.699194	0.00427532	0.690814	0.707573	0.702157	0.00426434	0.693799	0.710515	0.00296353	0.000507157	0.00196952	0.00395754	5.11428e-09	1.41666e-06
Risk score + ALP	Clinical biochemistry assay	Discovery	Males	QRISK3	Broad	72117	3187	81.3373	25.0243	1.07918	0.0087643	1.0608	1.09788	3.48045e-18	3.21361e-16	0.706997	0.00427462	0.698619	0.715375	0.70931	0.00426542	0.70095	0.71767	0.00231345	0.000462642	0.00140669	0.00322021	5.71743e-07	0.000158373
Risk score + ALP	Clinical biochemistry assay	Discovery	Males	SCORE2	Narrow	72433	2718	81.3529	25.0187	1.07291	0.0105542	1.05094	1.09534	2.5928e-11	1.19701e-09	0.690626	0.00467996	0.681454	0.699799	0.692965	0.00467725	0.683798	0.702132	0.00233863	0.000519652	0.00132013	0.00335713	6.78302e-06	0.000626299
Risk score + ALP	Clinical biochemistry assay	Discovery	Males	QRISK3	Narrow	72117	2704	81.3373	25.0243	1.0698	0.0109396	1.04711	1.09299	6.92605e-10	3.83703e-08	0.696423	0.00469185	0.687227	0.705619	0.698258	0.00468753	0.689071	0.707446	0.00183532	0.000475802	0.000902765	0.00276787	0.000114638	0.0105849
Risk score + ALP	Clinical biochemistry assay	Discovery	Females	SCORE2	Broad	96065	1887	83.2407	26.5016	1.09525	0.0159257	1.06159	1.12998	1.11068e-08	2.6132e-07	0.741384	0.00521868	0.731156	0.751613	0.743124	0.00520833	0.732916	0.753332	0.00173964	0.000589878	0.0005835	0.00289578	0.00318648	0.0520051
Risk score + ALP	Clinical biochemistry assay	Discovery	Females	QRISK3	Broad	95633	1875	83.2116	26.4726	1.09514	0.0148616	1.0637	1.12751	9.64534e-10	5.34352e-08	0.751907	0.00522224	0.741672	0.762143	0.75303	0.00521027	0.742818	0.763242	0.00112242	0.000481058	0.000179566	0.00206528	0.0196357	0.238449
Risk score + ALP	Clinical biochemistry assay	Discovery	Females	SCORE2	Narrow	96065	1521	83.2407	26.5016	1.07715	0.0199556	1.03583	1.12011	0.000195932	0.000919884	0.728934	0.00597597	0.717221	0.740646	0.730321	0.00597258	0.718615	0.742027	0.00138714	0.00062418	0.000163768	0.00261051	0.0262605	0.14263
Risk score + ALP	Clinical biochemistry assay	Discovery	Females	QRISK3	Narrow	95633	1513	83.2116	26.4726	1.07885	0.0186234	1.04018	1.11896	4.59474e-05	0.000515064	0.737911	0.00603388	0.726085	0.749738	0.738892	0.00602346	0.727087	0.750698	0.00098101	0.000499643	1.72811e-06	0.00196029	0.0495971	0.355929
Risk score + ALP	Clinical biochemistry assay	Replication	Sex-stratified	SCORE2	Broad	128934	3822	82.2696	25.7952	-	-	-	-	-	-	0.719265	0.00389169	0.711637	0.726892	0.720868	0.00388137	0.713261	0.728475	0.00160317	0.000410675	0.000798262	0.00240808	9.47154e-05	0.00374802
Risk score + ALP	Clinical biochemistry assay	Replication	Sex-stratified	QRISK3	Broad	128264	3796	82.2696	25.7952	-	-	-	-	-	-	0.727185	0.00387088	0.719598	0.734772	0.728631	0.00386007	0.721065	0.736196	0.00144551	0.000431002	0.000600756	0.00229025	0.000797035	0.0441557
Risk score + ALP	Clinical biochemistry assay	Replication	Sex-stratified	SCORE2	Narrow	128934	3197	82.2696	25.7952	-	-	-	-	-	-	0.711258	0.00432222	0.702787	0.719729	0.712278	0.00431467	0.703822	0.720735	0.00102006	0.000379095	0.000277044	0.00176307	0.00712881	0.0858557
Risk score + ALP	Clinical biochemistry assay	Replication	Sex-stratified	QRISK3	Narrow	128264	3177	82.2696	25.7952	-	-	-	-	-	-	0.716399	0.00429984	0.707972	0.724827	0.717419	0.00429242	0.709006	0.725832	0.00101924	0.000400451	0.000234369	0.00180411	0.0109207	0.252085
Risk score + ALP	Clinical biochemistry assay	Replication	Males	SCORE2	Broad	54821	2424	81.2197	24.2339	-	-	-	-	-	-	0.706592	0.00486419	0.697058	0.716126	0.708772	0.00485634	0.699254	0.718291	0.0021805	0.000570264	0.0010628	0.0032982	0.000131482	0.00728412
Risk score + ALP	Clinical biochemistry assay	Replication	Males	QRISK3	Broad	54537	2409	81.2197	24.2339	-	-	-	-	-	-	0.713721	0.00485685	0.704201	0.72324	0.715766	0.00485327	0.706254	0.725278	0.00204526	0.000573524	0.000921172	0.00316935	0.000362298	0.0200713
Risk score + ALP	Clinical biochemistry assay	Replication	Males	SCORE2	Narrow	54821	2063	81.2197	24.2339	-	-	-	-	-	-	0.699598	0.00531817	0.689174	0.710021	0.701294	0.00531359	0.69088	0.711709	0.00169634	0.000525925	0.000665546	0.00272714	0.00125779	0.0383097
Risk score + ALP	Clinical biochemistry assay	Replication	Males	QRISK3	Narrow	54537	2054	81.2197	24.2339	-	-	-	-	-	-	0.704372	0.00531944	0.693946	0.714798	0.706097	0.00532105	0.695668	0.716526	0.00172489	0.000527305	0.000691392	0.00275839	0.00107113	0.0741757
Risk score + ALP	Clinical biochemistry assay	Replication	Females	SCORE2	Broad	74113	1398	83.0461	26.8656	-	-	-	-	-	-	0.735249	0.00628384	0.722933	0.747565	0.736141	0.00626203	0.723867	0.748414	0.000891696	0.000621399	-0.000326225	0.00210962	0.151293	0.48034
Risk score + ALP	Clinical biochemistry assay	Replication	Females	QRISK3	Broad	73727	1387	83.0461	26.8656	-	-	-	-	-	-	0.744199	0.00622473	0.731999	0.756399	0.744859	0.00619541	0.732716	0.757001	0.000659439	0.00069425	-0.000701266	0.00202014	0.342184	0.696944
Risk score + ALP	Clinical biochemistry assay	Replication	Females	SCORE2	Narrow	74113	1134	83.0461	26.8656	-	-	-	-	-	-	0.726701	0.00713911	0.712709	0.740694	0.726868	0.00712312	0.712907	0.740829	0.000166789	0.000551443	-0.000914019	0.0012476	0.762301	0.960281
Risk score + ALP	Clinical biochemistry assay	Replication	Females	QRISK3	Narrow	73727	1123	83.0461	26.8656	-	-	-	-	-	-	0.732417	0.00706752	0.718565	0.746269	0.732497	0.00704331	0.718692	0.746301	7.93606e-05	0.000638761	-0.00117259	0.00133131	0.901124	0.945498
Risk score + ALP	Clinical biochemistry assay	Discovery + Replication	Sex-stratified	SCORE2	Broad	297432	8915	82.36	25.8498	-	-	-	-	-	-	0.718469	0.00253163	0.713507	0.723431	0.720542	0.00252519	0.715593	0.725491	0.00207269	0.000276845	0.00153008	0.00261529	7.05592e-14	4.88622e-12
Risk score + ALP	Clinical biochemistry assay	Discovery + Replication	Sex-stratified	QRISK3	Broad	296014	8858	82.36	25.8498	-	-	-	-	-	-	0.727007	0.00252699	0.722054	0.73196	0.728716	0.00252002	0.723777	0.733655	0.00170859	0.000289053	0.00114206	0.00227512	3.40063e-09	4.70988e-07
Risk score + ALP	Clinical biochemistry assay	Discovery + Replication	Sex-stratified	SCORE2	Narrow	297432	7436	82.36	25.8498	-	-	-	-	-	-	0.708893	0.00281807	0.703369	0.714416	0.710378	0.0028148	0.704861	0.715895	0.00148567	0.000262445	0.00097129	0.00200005	1.50582e-08	6.95186e-07
Risk score + ALP	Clinical biochemistry assay	Discovery + Replication	Sex-stratified	QRISK3	Narrow	296014	7394	82.36	25.8498	-	-	-	-	-	-	0.715182	0.00282231	0.70965	0.720714	0.716481	0.00281767	0.710958	0.722003	0.00129861	0.000274921	0.000759779	0.00183745	2.31715e-06	0.00012837
Risk score + ALP	Clinical biochemistry assay	Discovery + Replication	Males	SCORE2	Broad	127254	5630	81.2955	24.6837	-	-	-	-	-	-	0.702368	0.00321178	0.696073	0.708663	0.70501	0.00320476	0.698729	0.711292	0.00264262	0.000379554	0.00189871	0.00338654	3.34416e-12	4.63166e-10
Risk score + ALP	Clinical biochemistry assay	Discovery + Replication	Males	QRISK3	Broad	126654	5596	81.2955	24.6837	-	-	-	-	-	-	0.709891	0.00320945	0.703601	0.716181	0.71216	0.00320431	0.705879	0.71844	0.00226846	0.000377818	0.00152795	0.00300897	1.92392e-09	2.73709e-07
Risk score + ALP	Clinical biochemistry assay	Discovery + Replication	Males	SCORE2	Narrow	127254	4781	81.2955	24.6837	-	-	-	-	-	-	0.694488	0.00351408	0.6876	0.701375	0.696502	0.00351158	0.68962	0.703385	0.00201481	0.000359223	0.00131075	0.00271888	2.03728e-08	1.12866e-06
Risk score + ALP	Clinical biochemistry assay	Discovery + Replication	Males	QRISK3	Narrow	126654	4758	81.2955	24.6837	-	-	-	-	-	-	0.699852	0.00351949	0.692954	0.70675	0.701642	0.00351812	0.694747	0.708538	0.00178996	0.00035564	0.00109292	0.002487	4.82707e-07	2.77474e-05
Risk score + ALP	Clinical biochemistry assay	Discovery + Replication	Females	SCORE2	Broad	170178	3285	83.156	26.6608	-	-	-	-	-	-	0.738774	0.00401807	0.730899	0.74665	0.740133	0.00400762	0.732278	0.747988	0.00135873	0.000421162	0.000533269	0.00218419	0.00125469	0.0133672
Risk score + ALP	Clinical biochemistry assay	Discovery + Replication	Females	QRISK3	Broad	169360	3262	83.156	26.6608	-	-	-	-	-	-	0.748615	0.00400286	0.74077	0.756461	0.749573	0.003988	0.741756	0.757389	0.000957469	0.00047093	3.44626e-05	0.00188047	0.042038	0.181946
Risk score + ALP	Clinical biochemistry assay	Discovery + Replication	Females	SCORE2	Narrow	170178	2655	83.156	26.6608	-	-	-	-	-	-	0.72799	0.00458504	0.719003	0.736976	0.728795	0.00457926	0.719819	0.73777	0.000804785	0.000384714	5.07595e-05	0.00155881	0.036447	0.212701
Risk score + ALP	Clinical biochemistry assay	Discovery + Replication	Females	QRISK3	Narrow	169360	2636	83.156	26.6608	-	-	-	-	-	-	0.735557	0.00458975	0.726561	0.744552	0.736191	0.00457757	0.727219	0.745163	0.000634321	0.000444168	-0.000236232	0.00150487	0.15326	0.639879
Risk score + Albumin	Clinical biochemistry assay	Discovery	Sex-stratified	SCORE2	Broad	168462	5094	45.2063	2.5823	0.863097	0.0144057	0.839069	0.887813	1.61063e-24	8.92291e-23	0.717867	0.00333265	0.711335	0.724399	0.720726	0.00334025	0.71418	0.727273	0.00285981	0.000678043	0.00153087	0.00418875	2.46754e-05	0.000854386
Risk score + Albumin	Clinical biochemistry assay	Discovery	Sex-stratified	QRISK3	Broad	167715	5063	45.209	2.58094	0.879997	0.0143961	0.855514	0.905181	6.68813e-19	3.08769e-17	0.726825	0.00333531	0.720288	0.733362	0.728537	0.00334322	0.721984	0.735089	0.00171186	0.000517686	0.000697213	0.00272651	0.000943846	0.0279091
Risk score + Albumin	Clinical biochemistry assay	Discovery	Sex-stratified	SCORE2	Narrow	168462	4239	45.2063	2.5823	0.892345	0.0157924	0.865147	0.920397	5.49389e-13	8.45448e-12	0.707091	0.00371642	0.699807	0.714375	0.70892	0.00372662	0.701616	0.716224	0.00182911	0.000635607	0.000583349	0.00307488	0.00400526	0.0240069
Risk score + Albumin	Clinical biochemistry assay	Discovery	Sex-stratified	QRISK3	Narrow	167715	4217	45.209	2.58094	0.909079	0.0157766	0.881399	0.937628	1.52141e-09	4.68258e-08	0.714193	0.00374053	0.706862	0.721524	0.715253	0.00375036	0.707903	0.722604	0.00106047	0.000471811	0.00013574	0.00198521	0.0245976	0.143593
Risk score + Albumin	Clinical biochemistry assay	Discovery	Males	SCORE2	Broad	72421	3207	45.5665	2.56142	0.883219	0.0180168	0.852575	0.914965	5.48065e-12	1.38013e-10	0.699181	0.00427367	0.690804	0.707557	0.701269	0.00429117	0.692859	0.70968	0.00208865	0.000806528	0.000507881	0.00366941	0.00960662	0.0950369
Risk score + Albumin	Clinical biochemistry assay	Discovery	Males	QRISK3	Broad	72105	3188	45.5682	2.56071	0.896936	0.0180414	0.865774	0.929219	1.65006e-09	3.51589e-08	0.706978	0.00427284	0.698603	0.715353	0.708339	0.00428727	0.699937	0.716742	0.00136156	0.00063982	0.000107534	0.00261558	0.0333343	0.269339
Risk score + Albumin	Clinical biochemistry assay	Discovery	Males	SCORE2	Narrow	72421	2718	45.5665	2.56142	0.912733	0.0195709	0.878385	0.948424	3.07546e-06	2.14889e-05	0.690582	0.00467942	0.68141	0.699753	0.691879	0.00470018	0.682666	0.701091	0.00129685	0.000712456	-9.954e-05	0.00269324	0.0687209	0.187528
Risk score + Albumin	Clinical biochemistry assay	Discovery	Males	QRISK3	Narrow	72105	2704	45.5682	2.56071	0.926485	0.0195916	0.891584	0.962753	9.72114e-05	0.000431467	0.696353	0.00469098	0.687159	0.705548	0.697156	0.00470604	0.687932	0.706379	0.000802087	0.000551288	-0.000278418	0.00188259	0.145688	0.363563
Risk score + Albumin	Clinical biochemistry assay	Discovery	Females	SCORE2	Broad	96041	1887	44.9347	2.5647	0.832443	0.0235012	0.794969	0.871683	6.0237e-15	4.17141e-13	0.741441	0.00521829	0.731213	0.751668	0.745547	0.00521229	0.735331	0.755763	0.00410663	0.00120449	0.00174588	0.00646739	0.000650956	0.0163923
Risk score + Albumin	Clinical biochemistry assay	Discovery	Females	QRISK3	Broad	95610	1875	44.938	2.56302	0.854457	0.0234037	0.816148	0.894564	1.80861e-11	1.25246e-09	0.751877	0.00522199	0.741642	0.762112	0.75406	0.00522682	0.743816	0.764305	0.00218318	0.000909075	0.000401422	0.00396493	0.0163264	0.238449
Risk score + Albumin	Clinical biochemistry assay	Discovery	Females	SCORE2	Narrow	96041	1521	44.9347	2.5647	0.859124	0.0261739	0.816163	0.904347	6.58143e-09	2.60436e-07	0.728999	0.00597556	0.717287	0.740711	0.731762	0.00597182	0.720057	0.743466	0.0027624	0.00121218	0.000386584	0.00513822	0.0226741	0.137602
Risk score + Albumin	Clinical biochemistry assay	Discovery	Females	QRISK3	Narrow	95610	1513	44.938	2.56302	0.880899	0.0260518	0.837049	0.927046	1.129e-06	5.2122e-05	0.737871	0.00603348	0.726046	0.749697	0.7393	0.00604382	0.727454	0.751145	0.00142857	0.000896743	-0.000329017	0.00318615	0.111146	0.450987
Risk score + Albumin	Clinical biochemistry assay	Replication	Sex-stratified	SCORE2	Broad	128899	3822	45.2687	2.58642	-	-	-	-	-	-	0.719303	0.00389218	0.711674	0.726931	0.722872	0.00388357	0.71526	0.730484	0.00356948	0.000758166	0.0020835	0.00505546	2.50105e-06	0.000173198
Risk score + Albumin	Clinical biochemistry assay	Replication	Sex-stratified	QRISK3	Broad	128229	3796	45.2687	2.58642	-	-	-	-	-	-	0.727256	0.00387115	0.719669	0.734843	0.729482	0.00386511	0.721906	0.737057	0.00222568	0.000703895	0.000846076	0.00360529	0.00156713	0.0723493
Risk score + Albumin	Clinical biochemistry assay	Replication	Sex-stratified	SCORE2	Narrow	128899	3197	45.2687	2.58642	-	-	-	-	-	-	0.711307	0.00432283	0.702834	0.719779	0.714253	0.0043156	0.705794	0.722711	0.00294626	0.000651965	0.00166843	0.00422409	6.2119e-06	0.000430174
Risk score + Albumin	Clinical biochemistry assay	Replication	Sex-stratified	QRISK3	Narrow	128229	3177	45.2687	2.58642	-	-	-	-	-	-	0.716487	0.0043002	0.708059	0.724915	0.718416	0.004299	0.709991	0.726842	0.00192953	0.000586149	0.0007807	0.00307836	0.00099521	0.0551347
Risk score + Albumin	Clinical biochemistry assay	Replication	Males	SCORE2	Broad	54803	2424	45.6054	2.57313	-	-	-	-	-	-	0.706667	0.00486493	0.697131	0.716202	0.709909	0.00487759	0.700349	0.719469	0.00324249	0.000904448	0.0014698	0.00501517	0.000337022	0.0133365
Risk score + Albumin	Clinical biochemistry assay	Replication	Males	QRISK3	Broad	54519	2409	45.6054	2.57313	-	-	-	-	-	-	0.713853	0.00485724	0.704333	0.723373	0.715731	0.00487027	0.706185	0.725276	0.00187781	0.000807649	0.000294849	0.00346077	0.0200701	0.459729
Risk score + Albumin	Clinical biochemistry assay	Replication	Males	SCORE2	Narrow	54803	2063	45.6054	2.57313	-	-	-	-	-	-	0.699691	0.00531915	0.689265	0.710116	0.702374	0.00532683	0.691933	0.712814	0.00268295	0.000727268	0.00125753	0.00410837	0.000225071	0.0103908
Risk score + Albumin	Clinical biochemistry assay	Replication	Males	QRISK3	Narrow	54519	2054	45.6054	2.57313	-	-	-	-	-	-	0.704531	0.00532003	0.694104	0.714959	0.706167	0.00532795	0.695724	0.716609	0.00163526	0.000624451	0.000411359	0.00285916	0.00882611	0.228129
Risk score + Albumin	Clinical biochemistry assay	Replication	Females	SCORE2	Broad	74096	1398	45.0197	2.56798	-	-	-	-	-	-	0.735239	0.00628453	0.722921	0.747556	0.739372	0.00622584	0.72717	0.751575	0.00413368	0.00134432	0.00149887	0.00676849	0.00210549	0.141086
Risk score + Albumin	Clinical biochemistry assay	Replication	Females	QRISK3	Broad	73710	1387	45.0197	2.56798	-	-	-	-	-	-	0.744191	0.00622528	0.73199	0.756392	0.746916	0.00617676	0.73481	0.759022	0.00272477	0.00131067	0.000155914	0.00529363	0.0376245	0.345569
Risk score + Albumin	Clinical biochemistry assay	Replication	Females	SCORE2	Narrow	74096	1134	45.0197	2.56798	-	-	-	-	-	-	0.72669	0.00713991	0.712696	0.740684	0.730008	0.00709091	0.71611	0.743906	0.00331794	0.00125948	0.000849413	0.00578647	0.00842906	0.795682
Risk score + Albumin	Clinical biochemistry assay	Replication	Females	QRISK3	Narrow	73710	1123	45.0197	2.56798	-	-	-	-	-	-	0.732408	0.00706815	0.718554	0.746261	0.734704	0.0070455	0.720895	0.748513	0.00229631	0.00120083	-5.7282e-05	0.0046499	0.0558426	0.806566
Risk score + Albumin	Clinical biochemistry assay	Discovery + Replication	Sex-stratified	SCORE2	Broad	297361	8916	45.2333	2.58426	-	-	-	-	-	-	0.718494	0.00253142	0.713532	0.723455	0.721668	0.00253218	0.716705	0.726631	0.00317447	0.000500229	0.00219404	0.00415491	2.20926e-10	1.22393e-08
Risk score + Albumin	Clinical biochemistry assay	Discovery + Replication	Sex-stratified	QRISK3	Broad	295944	8859	45.2333	2.58426	-	-	-	-	-	-	0.727022	0.00252669	0.72207	0.731974	0.728883	0.00252954	0.723925	0.733841	0.00186108	0.000463463	0.000952707	0.00276945	5.92973e-05	0.00182504
Risk score + Albumin	Clinical biochemistry assay	Discovery + Replication	Sex-stratified	SCORE2	Narrow	297361	7436	45.2333	2.58426	-	-	-	-	-	-	0.708915	0.00281812	0.703392	0.714438	0.711236	0.00281973	0.70571	0.716763	0.00232135	0.000430605	0.00147738	0.00316532	7.01033e-08	2.77409e-06
Risk score + Albumin	Clinical biochemistry assay	Discovery + Replication	Sex-stratified	QRISK3	Narrow	295944	7394	45.2333	2.58426	-	-	-	-	-	-	0.715187	0.00282221	0.709656	0.720719	0.716616	0.00282658	0.711076	0.722156	0.00142901	0.000385245	0.000673941	0.00218407	0.000207795	0.00639548
Risk score + Albumin	Clinical biochemistry assay	Discovery + Replication	Males	SCORE2	Broad	127224	5631	45.5832	2.56654	-	-	-	-	-	-	0.702392	0.00321129	0.696098	0.708686	0.704985	0.00322216	0.69867	0.711301	0.00259314	0.000593688	0.00142954	0.00375675	1.25471e-05	0.000386171
Risk score + Albumin	Clinical biochemistry assay	Discovery + Replication	Males	QRISK3	Broad	126624	5597	45.5832	2.56654	-	-	-	-	-	-	0.709937	0.00320881	0.703648	0.716226	0.711478	0.0032197	0.705168	0.717789	0.00154155	0.000534125	0.000494686	0.00258842	0.00390018	0.0720234
Risk score + Albumin	Clinical biochemistry assay	Discovery + Replication	Males	SCORE2	Narrow	127224	4781	45.5832	2.56654	-	-	-	-	-	-	0.694502	0.00351414	0.687615	0.70139	0.6964	0.00352406	0.689493	0.703307	0.0018978	0.00047849	0.000959972	0.00283562	7.30222e-05	0.00101136
Risk score + Albumin	Clinical biochemistry assay	Discovery + Replication	Males	QRISK3	Narrow	126624	4758	45.5832	2.56654	-	-	-	-	-	-	0.699881	0.00351932	0.692984	0.706779	0.701044	0.00352807	0.694129	0.707958	0.00116227	0.000412296	0.000354182	0.00197035	0.00481718	0.0460124
Risk score + Albumin	Clinical biochemistry assay	Discovery + Replication	Females	SCORE2	Broad	170137	3285	44.9717	2.56646	-	-	-	-	-	-	0.738802	0.0040181	0.730927	0.746678	0.74293	0.00399901	0.735092	0.750768	0.00412783	0.000893557	0.00237649	0.00587917	3.84575e-06	0.000152182
Risk score + Albumin	Clinical biochemistry assay	Discovery + Replication	Females	QRISK3	Broad	169320	3262	44.9717	2.56646	-	-	-	-	-	-	0.748595	0.00400289	0.740749	0.75644	0.750826	0.00399358	0.742999	0.758654	0.00223145	0.000858499	0.000548823	0.00391408	0.00934287	0.101247
Risk score + Albumin	Clinical biochemistry assay	Discovery + Replication	Females	SCORE2	Narrow	170137	2655	44.9717	2.56646	-	-	-	-	-	-	0.728022	0.00458509	0.719036	0.737009	0.731046	0.00456893	0.722091	0.740001	0.00302349	0.000836796	0.0013834	0.00466358	0.000302466	0.0167566
Risk score + Albumin	Clinical biochemistry assay	Discovery + Replication	Females	QRISK3	Narrow	169320	2636	44.9717	2.56646	-	-	-	-	-	-	0.73553	0.00458974	0.726534	0.744526	0.737272	0.00458874	0.728278	0.746265	0.00174186	0.000783891	0.000205457	0.00327825	0.026279	0.626236
Risk score + GGT	Clinical biochemistry assay	Discovery	Sex-stratified	SCORE2	Broad	168480	5095	35.0669	39.984	1.08615	0.00834673	1.06853	1.10407	4.11219e-23	1.89846e-21	0.717992	0.00333113	0.711463	0.724521	0.72012	0.00331796	0.713617	0.726623	0.0021277	0.000428481	0.0012879	0.00296751	6.84566e-07	3.01537e-05
Risk score + GGT	Clinical biochemistry assay	Discovery	Sex-stratified	QRISK3	Broad	167732	5064	35.052	39.9691	1.08125	0.00844102	1.06351	1.09929	2.14129e-20	1.18627e-18	0.726951	0.00333451	0.720415	0.733486	0.728517	0.00332329	0.722004	0.735031	0.00156662	0.000376351	0.000828983	0.00230425	3.14573e-05	0.00145228
Risk score + GGT	Clinical biochemistry assay	Discovery	Sex-stratified	SCORE2	Narrow	168480	4240	35.0669	39.984	1.07063	0.0100796	1.04968	1.09199	1.2842e-11	1.4229e-10	0.707245	0.00371448	0.699965	0.714525	0.708778	0.00370146	0.701523	0.716033	0.00153288	0.000390643	0.000767237	0.00229853	8.70902e-05	0.0024124
Risk score + GGT	Clinical biochemistry assay	Discovery	Sex-stratified	QRISK3	Narrow	167732	4218	35.052	39.9691	1.06519	0.0102032	1.0441	1.08671	6.03242e-10	2.08873e-08	0.714347	0.00373957	0.707018	0.721676	0.715481	0.00372691	0.708176	0.722786	0.00113408	0.000341496	0.000464757	0.0018034	0.000897246	0.0310671
Risk score + GGT	Clinical biochemistry assay	Discovery	Males	SCORE2	Broad	72422	3207	43.4031	46.5966	1.1069	0.0106513	1.08403	1.13025	1.4929e-21	1.37845e-19	0.69943	0.00427198	0.691057	0.707803	0.702838	0.00424576	0.694517	0.71116	0.00340845	0.00071366	0.0020097	0.0048072	1.78801e-06	0.000123819
Risk score + GGT	Clinical biochemistry assay	Discovery	Males	QRISK3	Broad	72106	3188	43.3988	46.6293	1.10194	0.0107451	1.07897	1.12539	1.6596e-19	2.29855e-17	0.707164	0.00427278	0.69879	0.715539	0.709845	0.00425039	0.701514	0.718176	0.00268106	0.000653534	0.00140016	0.00396197	4.08867e-05	0.0037752
Risk score + GGT	Clinical biochemistry assay	Discovery	Males	SCORE2	Narrow	72422	2718	43.4031	46.5966	1.08686	0.0129405	1.05964	1.11478	1.221e-10	4.83166e-09	0.690874	0.00467744	0.681706	0.700042	0.693149	0.00465155	0.684032	0.702266	0.00227461	0.000622581	0.00105438	0.00349485	0.000258668	0.00636865
Risk score + GGT	Clinical biochemistry assay	Discovery	Males	QRISK3	Narrow	72106	2704	43.3988	46.6293	1.08136	0.0130563	1.05403	1.10938	2.09025e-09	6.79993e-08	0.696571	0.00469107	0.687377	0.705765	0.698385	0.00466593	0.68924	0.70753	0.00181427	0.000574711	0.000687857	0.00294068	0.0015949	0.0368155
Risk score + GGT	Clinical biochemistry assay	Discovery	Females	SCORE2	Broad	96058	1888	28.7819	32.7903	1.05427	0.0163915	1.02093	1.08869	0.00126463	0.00427198	0.741395	0.00521588	0.731172	0.751618	0.74197	0.00521278	0.731753	0.752187	0.000575316	0.000344087	-9.90828e-05	0.00124971	0.0945232	0.301911
Risk score + GGT	Clinical biochemistry assay	Discovery	Females	QRISK3	Broad	95626	1876	28.7582	32.7184	1.0482	0.0166538	1.01453	1.08297	0.00470723	0.0162988	0.751911	0.00521952	0.74168	0.762141	0.752243	0.0052163	0.742019	0.762467	0.000332344	0.000254796	-0.000167047	0.000831735	0.192113	0.507244
Risk score + GGT	Clinical biochemistry assay	Discovery	Females	SCORE2	Narrow	96058	1522	28.7819	32.7903	1.0463	0.0193495	1.00736	1.08674	0.0193425	0.0510275	0.728953	0.00597203	0.717248	0.740658	0.729496	0.00596742	0.7178	0.741191	0.00054269	0.000357433	-0.000157866	0.00124325	0.128939	0.35386
Risk score + GGT	Clinical biochemistry assay	Discovery	Females	QRISK3	Narrow	95626	1514	28.7582	32.7184	1.03943	0.0197376	0.999986	1.08043	0.0500801	0.128446	0.737923	0.00602999	0.726104	0.749742	0.738238	0.00602445	0.72643	0.750046	0.000314817	0.000257803	-0.000190467	0.000820102	0.222028	0.580204
Risk score + GGT	Clinical biochemistry assay	Replication	Sex-stratified	SCORE2	Broad	128890	3820	34.6732	38.8931	-	-	-	-	-	-	0.719188	0.00389379	0.711557	0.72682	0.720877	0.0038806	0.713272	0.728483	0.00168903	0.00047981	0.000748624	0.00262945	0.000431199	0.0132714
Risk score + GGT	Clinical biochemistry assay	Replication	Sex-stratified	QRISK3	Broad	128220	3794	34.6732	38.8931	-	-	-	-	-	-	0.727073	0.00387257	0.719483	0.734663	0.728377	0.0038635	0.720804	0.735949	0.00130344	0.000482608	0.00035755	0.00224934	0.00691658	0.170387
Risk score + GGT	Clinical biochemistry assay	Replication	Sex-stratified	SCORE2	Narrow	128890	3195	34.6732	38.8931	-	-	-	-	-	-	0.711167	0.00432491	0.70269	0.719644	0.712152	0.00431527	0.703694	0.72061	0.000985222	0.000427674	0.000146997	0.00182345	0.0212408	0.163436
Risk score + GGT	Clinical biochemistry assay	Replication	Sex-stratified	QRISK3	Narrow	128220	3175	34.6732	38.8931	-	-	-	-	-	-	0.716262	0.00430192	0.70783	0.724693	0.717135	0.00429478	0.708717	0.725552	0.00087297	0.000436428	1.75876e-05	0.00172835	0.0454719	0.599796
Risk score + GGT	Clinical biochemistry assay	Replication	Males	SCORE2	Broad	54800	2424	42.9699	45.5195	-	-	-	-	-	-	0.706661	0.00486548	0.697125	0.716197	0.708569	0.00486096	0.699042	0.718097	0.00190847	0.000777077	0.000385424	0.00343151	0.014051	0.21623
Risk score + GGT	Clinical biochemistry assay	Replication	Males	QRISK3	Broad	54516	2409	42.9699	45.5195	-	-	-	-	-	-	0.713775	0.00485854	0.704253	0.723298	0.715201	0.00486341	0.705669	0.724733	0.00142531	0.000761986	-6.8155e-05	0.00291877	0.0614116	0.630038
Risk score + GGT	Clinical biochemistry assay	Replication	Males	SCORE2	Narrow	54800	2063	42.9699	45.5195	-	-	-	-	-	-	0.699691	0.00531974	0.689264	0.710117	0.700728	0.00531692	0.690307	0.711149	0.00103763	0.00068459	-0.00030414	0.0023794	0.129596	0.300424
Risk score + GGT	Clinical biochemistry assay	Replication	Males	QRISK3	Narrow	54516	2054	42.9699	45.5195	-	-	-	-	-	-	0.704446	0.0053215	0.694016	0.714876	0.705382	0.00532628	0.694943	0.715821	0.00093615	0.000676199	-0.000389175	0.00226147	0.166227	0.523329
Risk score + GGT	Clinical biochemistry assay	Replication	Females	SCORE2	Broad	74090	1396	28.5367	31.7868	-	-	-	-	-	-	0.73501	0.00629058	0.722681	0.74734	0.736198	0.00626261	0.723923	0.748472	0.00118723	0.000419113	0.000365779	0.00200867	0.00461553	0.142056
Risk score + GGT	Clinical biochemistry assay	Replication	Females	QRISK3	Broad	73704	1385	28.5367	31.7868	-	-	-	-	-	-	0.743899	0.00622973	0.731689	0.756109	0.744824	0.00620419	0.732664	0.756984	0.000924343	0.000441625	5.87735e-05	0.00178991	0.0363448	0.345569
Risk score + GGT	Clinical biochemistry assay	Replication	Females	SCORE2	Narrow	74090	1132	28.5367	31.7868	-	-	-	-	-	-	0.726392	0.00714837	0.712382	0.740403	0.727172	0.00712606	0.713205	0.741138	0.000779468	0.00037645	4.16397e-05	0.0015173	0.0383985	0.795682
Risk score + GGT	Clinical biochemistry assay	Replication	Females	QRISK3	Narrow	73704	1121	28.5367	31.7868	-	-	-	-	-	-	0.732024	0.0070742	0.718159	0.745889	0.732639	0.00705141	0.718818	0.746459	0.000614394	0.000406278	-0.000181897	0.00141069	0.13047	0.806566
Risk score + GGT	Clinical biochemistry assay	Discovery + Replication	Sex-stratified	SCORE2	Broad	297370	8915	34.8963	39.5153	-	-	-	-	-	-	0.718515	0.00253122	0.713554	0.723476	0.720458	0.00252183	0.715515	0.725401	0.00194252	0.000320247	0.00131485	0.00257019	1.31375e-09	6.06513e-08
Risk score + GGT	Clinical biochemistry assay	Discovery + Replication	Sex-stratified	QRISK3	Broad	295952	8858	34.8963	39.5153	-	-	-	-	-	-	0.727015	0.00252675	0.722063	0.731968	0.728518	0.00251883	0.723581	0.733455	0.00150287	0.000318423	0.000878776	0.00212697	2.36148e-06	9.34472e-05
Risk score + GGT	Clinical biochemistry assay	Discovery + Replication	Sex-stratified	SCORE2	Narrow	297370	7435	34.8963	39.5153	-	-	-	-	-	-	0.708941	0.00281786	0.703418	0.714464	0.710209	0.00280978	0.704702	0.715716	0.00126768	0.00027931	0.000720243	0.00181512	5.66244e-06	0.000106733
Risk score + GGT	Clinical biochemistry assay	Discovery + Replication	Sex-stratified	QRISK3	Narrow	295952	7393	34.8963	39.5153	-	-	-	-	-	-	0.715178	0.00282228	0.709646	0.72071	0.716232	0.00281448	0.710716	0.721748	0.00105394	0.000280344	0.000504479	0.00160341	0.00017028	0.00589593
Risk score + GGT	Clinical biochemistry assay	Discovery + Replication	Males	SCORE2	Broad	127222	5631	43.2165	46.136	-	-	-	-	-	-	0.702531	0.00321069	0.696238	0.708824	0.705314	0.00319773	0.699047	0.711581	0.00278335	0.000529415	0.00174571	0.00382098	1.46107e-07	6.74528e-06
Risk score + GGT	Clinical biochemistry assay	Discovery + Replication	Males	QRISK3	Broad	126622	5597	43.2165	46.136	-	-	-	-	-	-	0.710009	0.00320913	0.70372	0.716299	0.71221	0.00320004	0.705938	0.718482	0.002201	0.00051632	0.00118903	0.00321297	2.01829e-05	0.000931777
Risk score + GGT	Clinical biochemistry assay	Discovery + Replication	Males	SCORE2	Narrow	127222	4781	43.2165	46.136	-	-	-	-	-	-	0.694668	0.00351343	0.687782	0.701554	0.696386	0.00350152	0.689523	0.703249	0.00171809	0.000451001	0.00083414	0.00260203	0.000139252	0.00148357
Risk score + GGT	Clinical biochemistry assay	Discovery + Replication	Males	QRISK3	Narrow	126622	4758	43.2165	46.136	-	-	-	-	-	-	0.699968	0.00351973	0.693069	0.706867	0.701421	0.00350997	0.694541	0.7083	0.0014529	0.000442694	0.000585236	0.00232056	0.00103092	0.0158647
Risk score + GGT	Clinical biochemistry assay	Discovery + Replication	Females	SCORE2	Broad	170148	3284	28.6752	32.3573	-	-	-	-	-	-	0.738682	0.00401867	0.730805	0.746558	0.739509	0.00400943	0.731651	0.747368	0.000827538	0.000264882	0.000308378	0.0013467	0.00178307	0.0164637
Risk score + GGT	Clinical biochemistry assay	Discovery + Replication	Females	QRISK3	Broad	169330	3261	28.6752	32.3573	-	-	-	-	-	-	0.748493	0.00400304	0.740648	0.756339	0.749091	0.00399395	0.741263	0.756919	0.000597469	0.0002747	5.90673e-05	0.00113587	0.0296309	0.15948
Risk score + GGT	Clinical biochemistry assay	Discovery + Replication	Females	SCORE2	Narrow	170148	2654	28.6752	32.3573	-	-	-	-	-	-	0.72787	0.00458582	0.718882	0.736858	0.72849	0.00457773	0.719518	0.737463	0.000620329	0.000244428	0.000141258	0.0010994	0.0111527	0.0965409
Risk score + GGT	Clinical biochemistry assay	Discovery + Replication	Females	QRISK3	Narrow	169330	2635	28.6752	32.3573	-	-	-	-	-	-	0.735399	0.00458992	0.726403	0.744395	0.735872	0.00458051	0.726894	0.74485	0.000472812	0.000254143	-2.52989e-05	0.000970923	0.0628264	0.626236
Risk score + XS-VLDL-PL %	NMR spectroscopy	Discovery	Sex-stratified	SCORE2	Broad	168472	5096	29.1362	0.79647	1.13546	0.0144027	1.10386	1.16797	1.13796e-18	3.5024e-17	0.717895	0.00333175	0.711365	0.724425	0.72083	0.00333088	0.714302	0.727358	0.00293489	0.000584254	0.00178978	0.00408001	5.07848e-07	2.81348e-05
Risk score + XS-VLDL-PL %	NMR spectroscopy	Discovery	Sex-stratified	QRISK3	Broad	167724	5065	29.1352	0.796137	1.08995	0.014244	1.05994	1.12081	1.47677e-09	2.27259e-08	0.726883	0.00333441	0.720348	0.733419	0.728005	0.00333079	0.721477	0.734534	0.00112211	0.000306911	0.000520571	0.00172364	0.000256057	0.00886597
Risk score + XS-VLDL-PL %	NMR spectroscopy	Discovery	Sex-stratified	SCORE2	Narrow	168472	4241	29.1362	0.79647	1.13035	0.0157864	1.09591	1.16587	8.38324e-15	2.58017e-13	0.707132	0.0037152	0.69985	0.714414	0.710398	0.0037163	0.703114	0.717682	0.00326605	0.000670343	0.0019522	0.0045799	1.10357e-06	6.11378e-05
Risk score + XS-VLDL-PL %	NMR spectroscopy	Discovery	Sex-stratified	QRISK3	Narrow	167724	4219	29.1352	0.796137	1.08595	0.0156024	1.05324	1.11967	1.25888e-07	1.3412e-06	0.714271	0.00373935	0.706942	0.7216	0.715776	0.00373512	0.708455	0.723096	0.00150461	0.000387762	0.000744613	0.00226461	0.00010435	0.005781
Risk score + XS-VLDL-PL %	NMR spectroscopy	Discovery	Males	SCORE2	Broad	72424	3208	29.3038	0.798851	1.10999	0.0180274	1.07146	1.14991	7.09674e-09	1.03463e-07	0.699265	0.00427332	0.69089	0.707641	0.701621	0.00426942	0.693253	0.709989	0.00235602	0.000682998	0.00101737	0.00369467	0.000561573	0.0155556
Risk score + XS-VLDL-PL %	NMR spectroscopy	Discovery	Males	QRISK3	Broad	72108	3189	29.3032	0.798317	1.05899	0.0178505	1.02258	1.0967	0.00132328	0.00441624	0.707058	0.00427247	0.698684	0.715432	0.707691	0.00426794	0.699326	0.716056	0.000632321	0.000301748	4.0906e-05	0.00122374	0.0361241	0.269339
Risk score + XS-VLDL-PL %	NMR spectroscopy	Discovery	Males	SCORE2	Narrow	72424	2719	29.3038	0.798851	1.10311	0.019585	1.06157	1.14628	5.42669e-07	4.55513e-06	0.690685	0.00467902	0.681515	0.699856	0.693324	0.00467644	0.684159	0.70249	0.002639	0.000746623	0.00117565	0.00410236	0.000408415	0.00870237
Risk score + XS-VLDL-PL %	NMR spectroscopy	Discovery	Males	QRISK3	Narrow	72108	2705	29.3032	0.798317	1.05404	0.0193796	1.01476	1.09485	0.00661139	0.0150111	0.696453	0.00469055	0.68726	0.705646	0.697427	0.00468624	0.688243	0.706612	0.00097446	0.00037183	0.000245687	0.00170323	0.00877458	0.135031
Risk score + XS-VLDL-PL %	NMR spectroscopy	Discovery	Females	SCORE2	Broad	96048	1888	29.0098	0.770934	1.17702	0.0232415	1.12461	1.23188	2.33612e-12	1.07851e-10	0.741393	0.00521601	0.731169	0.751616	0.74536	0.00521626	0.735136	0.755584	0.00396734	0.00105061	0.0019082	0.00602649	0.000159209	0.00882018
Risk score + XS-VLDL-PL %	NMR spectroscopy	Discovery	Females	QRISK3	Broad	95616	1876	29.0086	0.770637	1.1428	0.0229556	1.09252	1.19539	6.07487e-09	2.80456e-07	0.751901	0.00521957	0.741671	0.762132	0.753927	0.00521189	0.743712	0.764142	0.00202524	0.000661704	0.000728324	0.00332215	0.00220862	0.122358
Risk score + XS-VLDL-PL %	NMR spectroscopy	Discovery	Females	SCORE2	Narrow	96048	1522	29.0098	0.770934	1.17796	0.0258834	1.11969	1.23926	2.48966e-10	1.72409e-08	0.72895	0.00597217	0.717245	0.740655	0.733325	0.0059779	0.721609	0.745042	0.00437527	0.00128399	0.0018587	0.00689184	0.000655449	0.0363119
Risk score + XS-VLDL-PL %	NMR spectroscopy	Discovery	Females	QRISK3	Narrow	95616	1514	29.0086	0.770637	1.14374	0.0255512	1.08787	1.20248	1.46963e-07	1.01772e-05	0.737914	0.00603004	0.726095	0.749732	0.740361	0.0060185	0.728565	0.752157	0.00244736	0.000870798	0.000740631	0.0041541	0.00494671	0.25967
Risk score + XS-VLDL-PL %	NMR spectroscopy	Replication	Sex-stratified	SCORE2	Broad	128844	3823	29.1153	0.79016	-	-	-	-	-	-	0.719263	0.00389129	0.711636	0.72689	0.721206	0.00389006	0.713581	0.72883	0.00194298	0.00063982	0.000688952	0.003197	0.00239141	0.0389659
Risk score + XS-VLDL-PL %	NMR spectroscopy	Replication	Sex-stratified	QRISK3	Broad	128174	3797	29.1153	0.79016	-	-	-	-	-	-	0.727197	0.00387037	0.719611	0.734783	0.727859	0.0038646	0.720284	0.735433	0.000661826	0.000461287	-0.000242281	0.00156593	0.151362	0.972419
Risk score + XS-VLDL-PL %	NMR spectroscopy	Replication	Sex-stratified	SCORE2	Narrow	128844	3198	29.1153	0.79016	-	-	-	-	-	-	0.711267	0.00432163	0.702797	0.719737	0.713481	0.00431942	0.705015	0.721947	0.00221455	0.000680276	0.000881231	0.00354787	0.00113246	0.0260943
Risk score + XS-VLDL-PL %	NMR spectroscopy	Replication	Sex-stratified	QRISK3	Narrow	128174	3178	29.1153	0.79016	-	-	-	-	-	-	0.716423	0.00429914	0.707997	0.724849	0.717358	0.00429193	0.708946	0.72577	0.000934883	0.000487168	-1.9948e-05	0.00188971	0.0549822	0.634586
Risk score + XS-VLDL-PL %	NMR spectroscopy	Replication	Males	SCORE2	Broad	54785	2425	29.2611	0.794305	-	-	-	-	-	-	0.706629	0.0048631	0.697098	0.716161	0.708987	0.0048531	0.699475	0.718498	0.00235716	0.000739544	0.000907684	0.00380664	0.00143598	0.0441963
Risk score + XS-VLDL-PL %	NMR spectroscopy	Replication	Males	QRISK3	Broad	54501	2410	29.2611	0.794305	-	-	-	-	-	-	0.713776	0.00485568	0.704259	0.723293	0.714623	0.00484611	0.705125	0.724121	0.000846967	0.000417717	2.82565e-05	0.00166568	0.0426002	0.622854
Risk score + XS-VLDL-PL %	NMR spectroscopy	Replication	Males	SCORE2	Narrow	54785	2064	29.2611	0.794305	-	-	-	-	-	-	0.699653	0.00531676	0.689233	0.710074	0.702674	0.00529847	0.692289	0.713059	0.003021	0.000758473	0.00153442	0.00450758	6.80503e-05	0.00471248
Risk score + XS-VLDL-PL %	NMR spectroscopy	Replication	Males	QRISK3	Narrow	54501	2055	29.2611	0.794305	-	-	-	-	-	-	0.704447	0.00531796	0.694024	0.71487	0.705736	0.00530377	0.695341	0.716131	0.00128899	0.000418381	0.00046898	0.002109	0.00206373	0.102329
Risk score + XS-VLDL-PL %	NMR spectroscopy	Replication	Females	SCORE2	Broad	74059	1398	29.0074	0.769511	-	-	-	-	-	-	0.735205	0.00628446	0.722888	0.747522	0.736251	0.0063013	0.723901	0.748602	0.00104623	0.00116731	-0.00124166	0.00333411	0.370107	0.738884
Risk score + XS-VLDL-PL %	NMR spectroscopy	Replication	Females	QRISK3	Broad	73673	1387	29.0074	0.769511	-	-	-	-	-	-	0.744164	0.00622514	0.731963	0.756365	0.743932	0.00622784	0.731725	0.756138	-0.000232131	0.00106846	-0.00232627	0.00186201	0.828007	0.924831
Risk score + XS-VLDL-PL %	NMR spectroscopy	Replication	Females	SCORE2	Narrow	74059	1134	29.0074	0.769511	-	-	-	-	-	-	0.726657	0.00713979	0.712663	0.74065	0.726864	0.00717541	0.712801	0.740928	0.000207435	0.0013007	-0.00234189	0.00275676	0.873291	0.981455
Risk score + XS-VLDL-PL %	NMR spectroscopy	Replication	Females	QRISK3	Narrow	73673	1123	29.0074	0.769511	-	-	-	-	-	-	0.732381	0.00706796	0.718528	0.746234	0.731479	0.0070833	0.717596	0.745362	-0.000901698	0.00119891	-0.00325152	0.00144813	0.451993	0.876965
Risk score + XS-VLDL-PL %	NMR spectroscopy	Discovery + Replication	Sex-stratified	SCORE2	Broad	297316	8919	29.1271	0.793808	-	-	-	-	-	-	0.718492	0.00253079	0.713532	0.723452	0.720997	0.00252996	0.716038	0.725955	0.00250434	0.000426921	0.00166759	0.00334109	4.46265e-09	1.58106e-07
Risk score + XS-VLDL-PL %	NMR spectroscopy	Discovery + Replication	Sex-stratified	QRISK3	Broad	295898	8862	29.1271	0.793808	-	-	-	-	-	-	0.727029	0.00252609	0.722078	0.73198	0.727989	0.00252274	0.723045	0.732934	0.000959886	0.000306748	0.000358672	0.0015611	0.00175261	0.0303421
Risk score + XS-VLDL-PL %	NMR spectroscopy	Discovery + Replication	Sex-stratified	SCORE2	Narrow	297316	7439	29.1271	0.793808	-	-	-	-	-	-	0.708921	0.00281726	0.703399	0.714442	0.711676	0.00281664	0.706155	0.717196	0.0027554	0.000450397	0.00187263	0.00363816	9.49327e-10	5.25927e-08
Risk score + XS-VLDL-PL %	NMR spectroscopy	Discovery + Replication	Sex-stratified	QRISK3	Narrow	295898	7397	29.1271	0.793808	-	-	-	-	-	-	0.715204	0.0028214	0.709674	0.720734	0.716502	0.00281735	0.71098	0.722024	0.00129817	0.000321699	0.000667647	0.00192868	5.45232e-05	0.00215756
Risk score + XS-VLDL-PL %	NMR spectroscopy	Discovery + Replication	Males	SCORE2	Broad	127209	5633	29.2854	0.797174	-	-	-	-	-	-	0.702424	0.00321061	0.696132	0.708717	0.704786	0.00320597	0.698503	0.71107	0.00236161	0.000500295	0.00138105	0.00334217	2.35345e-06	8.14883e-05
Risk score + XS-VLDL-PL %	NMR spectroscopy	Discovery + Replication	Males	QRISK3	Broad	126609	5599	29.2854	0.797174	-	-	-	-	-	-	0.70995	0.00320819	0.703662	0.716238	0.710695	0.00320318	0.704417	0.716973	0.000745302	0.000281653	0.000193271	0.00129733	0.00814096	0.0980455
Risk score + XS-VLDL-PL %	NMR spectroscopy	Discovery + Replication	Males	SCORE2	Narrow	127209	4783	29.2854	0.797174	-	-	-	-	-	-	0.694546	0.00351327	0.68766	0.701432	0.697307	0.00350667	0.690434	0.70418	0.00276174	0.000507091	0.00176786	0.00375562	5.14456e-08	2.37507e-06
Risk score + XS-VLDL-PL %	NMR spectroscopy	Discovery + Replication	Males	QRISK3	Narrow	126609	4760	29.2854	0.797174	-	-	-	-	-	-	0.699902	0.00351852	0.693006	0.706798	0.701009	0.00351263	0.694125	0.707894	0.001107	0.000279359	0.000559468	0.00165454	7.41232e-05	0.00228135
Risk score + XS-VLDL-PL %	NMR spectroscopy	Discovery + Replication	Females	SCORE2	Broad	170107	3286	29.0087	0.770314	-	-	-	-	-	-	0.73876	0.00401707	0.730887	0.746634	0.74144	0.00402243	0.733556	0.749324	0.00267971	0.000766094	0.0011782	0.00418123	0.000468954	0.00999233
Risk score + XS-VLDL-PL %	NMR spectroscopy	Discovery + Replication	Females	QRISK3	Broad	169289	3263	29.0087	0.770314	-	-	-	-	-	-	0.748598	0.0040018	0.740754	0.756441	0.749654	0.00400019	0.741814	0.757495	0.00105694	0.0006996	-0.000314248	0.00242813	0.130844	0.35971
Risk score + XS-VLDL-PL %	NMR spectroscopy	Discovery + Replication	Females	SCORE2	Narrow	170107	2656	29.0087	0.770314	-	-	-	-	-	-	0.72798	0.00458357	0.718996	0.736963	0.730486	0.00459605	0.721478	0.739494	0.00250654	0.000853145	0.000834406	0.00417867	0.00330338	0.0401109
Risk score + XS-VLDL-PL %	NMR spectroscopy	Discovery + Replication	Females	QRISK3	Narrow	169289	2637	29.0087	0.770314	-	-	-	-	-	-	0.735543	0.0045882	0.72655	0.744536	0.736579	0.00458789	0.727587	0.745571	0.00103619	0.000782679	-0.000497835	0.00257021	0.185537	0.652878
Risk score + Lp(a)	Clinical biochemistry assay	Discovery	Sex-stratified	SCORE2	Broad	163382	4939	49.1116	58.7993	1.11722	0.0133334	1.0884	1.1468	9.33928e-17	2.15582e-15	0.716779	0.00339607	0.710123	0.723435	0.719001	0.00338279	0.712371	0.725631	0.00222184	0.000538123	0.00116714	0.00327655	3.64538e-05	0.00109862
Risk score + Lp(a)	Clinical biochemistry assay	Discovery	Sex-stratified	QRISK3	Broad	162664	4912	49.1103	58.7948	1.12302	0.0133771	1.09396	1.15285	4.20293e-18	1.66316e-16	0.725898	0.00339829	0.719237	0.732558	0.727991	0.00338422	0.721358	0.734624	0.00209295	0.000532298	0.00104966	0.00313623	8.42732e-05	0.00333481
Risk score + Lp(a)	Clinical biochemistry assay	Discovery	Sex-stratified	SCORE2	Narrow	163382	4120	49.1116	58.7993	1.11848	0.0145916	1.08695	1.15093	1.67177e-14	4.20982e-13	0.705612	0.0037842	0.698195	0.713029	0.708212	0.00376701	0.700828	0.715595	0.00259922	0.000641415	0.00134207	0.00385637	5.07118e-05	0.0017559
Risk score + Lp(a)	Clinical biochemistry assay	Discovery	Sex-stratified	QRISK3	Narrow	162664	4102	49.1103	58.7948	1.12323	0.014639	1.09146	1.15593	2.0492e-15	1.41907e-13	0.712854	0.00380705	0.705393	0.720316	0.715344	0.00378933	0.707917	0.72277	0.00248927	0.000634416	0.00124584	0.0037327	8.7192e-05	0.005781
Risk score + Lp(a)	Clinical biochemistry assay	Discovery	Males	SCORE2	Broad	70265	3111	45.7639	56.5316	1.14112	0.0163809	1.10506	1.17835	7.70601e-16	4.26913e-14	0.696775	0.00436389	0.688222	0.705328	0.700425	0.00434581	0.691907	0.708942	0.00364969	0.000909228	0.00186764	0.00543175	5.96835e-05	0.00275539
Risk score + Lp(a)	Clinical biochemistry assay	Discovery	Males	QRISK3	Broad	69956	3094	45.7481	56.5112	1.14869	0.016431	1.11229	1.18629	3.26148e-17	1.80686e-15	0.704534	0.00436172	0.695985	0.713083	0.708161	0.00433939	0.699656	0.716666	0.00362771	0.000921367	0.00182186	0.00543355	8.23999e-05	0.00570619
Risk score + Lp(a)	Clinical biochemistry assay	Discovery	Males	SCORE2	Narrow	70265	2641	45.7639	56.5316	1.14331	0.0177403	1.10424	1.18376	4.37733e-14	4.04173e-12	0.688172	0.00477225	0.678819	0.697526	0.692655	0.00474348	0.683358	0.701952	0.00448305	0.00106487	0.00239594	0.00657015	2.55429e-05	0.00141508
Risk score + Lp(a)	Clinical biochemistry assay	Discovery	Males	QRISK3	Narrow	69956	2629	45.7481	56.5112	1.14954	0.0177985	1.11013	1.19035	4.88458e-15	1.35303e-12	0.69391	0.00478208	0.684537	0.703283	0.69841	0.00475133	0.689097	0.707722	0.00449962	0.00108106	0.00238079	0.00661845	3.15137e-05	0.00742495
Risk score + Lp(a)	Clinical biochemistry assay	Discovery	Females	SCORE2	Broad	93117	1828	51.6377	60.3316	1.0753	0.0219308	1.03006	1.12253	0.000931241	0.00343938	0.742066	0.00530014	0.731678	0.752454	0.742915	0.00528893	0.732549	0.753281	0.000849048	0.000502278	-0.000135399	0.0018335	0.0909526	0.296399
Risk score + Lp(a)	Clinical biochemistry assay	Discovery	Females	QRISK3	Broad	92708	1818	51.6473	60.3373	1.07827	0.0220042	1.03276	1.12579	0.000615398	0.00339575	0.752903	0.00530229	0.74251	0.763295	0.753716	0.00529274	0.743342	0.764089	0.000812849	0.000462587	-9.38056e-05	0.0017195	0.0788872	0.399487
Risk score + Lp(a)	Clinical biochemistry assay	Discovery	Females	SCORE2	Narrow	93117	1479	51.6377	60.3316	1.07267	0.0244091	1.02256	1.12523	0.00405429	0.0134299	0.728752	0.00606951	0.716856	0.740648	0.729525	0.00605972	0.717648	0.741402	0.000773091	0.00059282	-0.000388814	0.001935	0.192203	0.458967
Risk score + Lp(a)	Clinical biochemistry assay	Discovery	Females	QRISK3	Narrow	92708	1473	51.6473	60.3373	1.07499	0.0244803	1.02463	1.12783	0.00313761	0.0144853	0.737976	0.00612374	0.725974	0.749978	0.738767	0.00611453	0.726782	0.750751	0.000790524	0.000546079	-0.000279772	0.00186082	0.147719	0.511477
Risk score + Lp(a)	Clinical biochemistry assay	Replication	Sex-stratified	SCORE2	Broad	125288	3716	49.0478	58.5604	-	-	-	-	-	-	0.719711	0.00394837	0.711973	0.72745	0.722319	0.00393906	0.714599	0.73004	0.00260805	0.000624154	0.00138473	0.00383137	2.93396e-05	0.00135451
Risk score + Lp(a)	Clinical biochemistry assay	Replication	Sex-stratified	QRISK3	Broad	124636	3691	49.0478	58.5604	-	-	-	-	-	-	0.72798	0.00392291	0.720291	0.735668	0.730543	0.00390589	0.722887	0.738198	0.00256289	0.000702671	0.00118568	0.0039401	0.00026495	0.0183478
Risk score + Lp(a)	Clinical biochemistry assay	Replication	Sex-stratified	SCORE2	Narrow	125288	3106	49.0478	58.5604	-	-	-	-	-	-	0.711367	0.00439385	0.702755	0.719978	0.714781	0.00437723	0.706202	0.723361	0.00341493	0.000701431	0.00204015	0.00478971	1.12435e-06	0.000103815
Risk score + Lp(a)	Clinical biochemistry assay	Replication	Sex-stratified	QRISK3	Narrow	124636	3087	49.0478	58.5604	-	-	-	-	-	-	0.716903	0.00436786	0.708342	0.725464	0.720279	0.00433893	0.711774	0.728783	0.00337591	0.000783051	0.00184116	0.00491066	1.62351e-05	0.00224856
Risk score + Lp(a)	Clinical biochemistry assay	Replication	Males	SCORE2	Broad	53304	2359	45.8352	56.3692	-	-	-	-	-	-	0.708041	0.00491972	0.698399	0.717684	0.711982	0.00490431	0.702369	0.721594	0.00394035	0.00106908	0.00184501	0.0060357	0.000228022	0.010527
Risk score + Lp(a)	Clinical biochemistry assay	Replication	Males	QRISK3	Broad	53029	2344	45.8352	56.3692	-	-	-	-	-	-	0.715237	0.00490179	0.70563	0.724845	0.719201	0.00486831	0.70966	0.728743	0.00396404	0.00115836	0.00169369	0.00623439	0.000621394	0.0286877
Risk score + Lp(a)	Clinical biochemistry assay	Replication	Males	SCORE2	Narrow	53304	2009	45.8352	56.3692	-	-	-	-	-	-	0.700442	0.00538776	0.689882	0.711001	0.70555	0.00536535	0.695034	0.716066	0.00510862	0.00119488	0.00276669	0.00745055	1.90781e-05	0.00176155
Risk score + Lp(a)	Clinical biochemistry assay	Replication	Males	QRISK3	Narrow	53029	2000	45.8352	56.3692	-	-	-	-	-	-	0.705366	0.00538136	0.694819	0.715914	0.710575	0.00534417	0.7001	0.721049	0.00520817	0.00128216	0.00269519	0.00772115	4.86469e-05	0.00449173
Risk score + Lp(a)	Clinical biochemistry assay	Replication	Females	SCORE2	Broad	71984	1357	51.4267	60.0212	-	-	-	-	-	-	0.734485	0.00640116	0.721939	0.747031	0.735673	0.00639754	0.723134	0.748212	0.00118854	0.000571816	6.77978e-05	0.00230927	0.0376606	0.335885
Risk score + Lp(a)	Clinical biochemistry assay	Replication	Females	QRISK3	Broad	71607	1347	51.4267	60.0212	-	-	-	-	-	-	0.744131	0.00633906	0.731706	0.756555	0.745358	0.00633101	0.73295	0.757767	0.00122782	0.000678429	-0.000101876	0.00255752	0.0703268	0.374626
Risk score + Lp(a)	Clinical biochemistry assay	Replication	Females	SCORE2	Narrow	71984	1097	51.4267	60.0212	-	-	-	-	-	-	0.725948	0.00729324	0.711654	0.740243	0.727473	0.00728085	0.713203	0.741743	0.00152464	0.000619819	0.000309816	0.00273946	0.0139009	0.795682
Risk score + Lp(a)	Clinical biochemistry assay	Replication	Females	QRISK3	Narrow	71607	1087	51.4267	60.0212	-	-	-	-	-	-	0.732376	0.00721835	0.718228	0.746524	0.733841	0.00719045	0.719748	0.747934	0.00146507	0.000732353	2.96819e-05	0.00290045	0.045447	0.806566
Risk score + Lp(a)	Clinical biochemistry assay	Discovery + Replication	Sex-stratified	SCORE2	Broad	288670	8655	49.0839	58.6956	-	-	-	-	-	-	0.718051	0.00257454	0.713005	0.723097	0.720436	0.00256626	0.715406	0.725466	0.00238501	0.000406842	0.00158762	0.00318241	4.56623e-09	1.58106e-07
Risk score + Lp(a)	Clinical biochemistry assay	Discovery + Replication	Sex-stratified	QRISK3	Broad	287300	8603	49.0839	58.6956	-	-	-	-	-	-	0.726807	0.00256833	0.721773	0.731841	0.729075	0.00255685	0.724064	0.734086	0.00226811	0.000456471	0.00137345	0.00316278	6.7369e-07	3.64943e-05
Risk score + Lp(a)	Clinical biochemistry assay	Discovery + Replication	Sex-stratified	SCORE2	Narrow	288670	7226	49.0839	58.6956	-	-	-	-	-	-	0.708098	0.0028673	0.702478	0.713717	0.711018	0.0028557	0.705421	0.716615	0.00292062	0.000456199	0.00202648	0.00381475	1.53288e-10	1.06152e-08
Risk score + Lp(a)	Clinical biochemistry assay	Discovery + Replication	Sex-stratified	QRISK3	Narrow	287300	7189	49.0839	58.6956	-	-	-	-	-	-	0.714605	0.00286988	0.70898	0.72023	0.717469	0.00285378	0.711875	0.723062	0.0028641	0.000507755	0.00186892	0.00385928	1.69346e-08	2.34544e-06
Risk score + Lp(a)	Clinical biochemistry assay	Discovery + Replication	Males	SCORE2	Broad	123569	5470	45.7947	56.4614	-	-	-	-	-	-	0.701622	0.00326605	0.695221	0.708024	0.705399	0.00325406	0.699022	0.711777	0.00377699	0.000691556	0.00242157	0.00513242	4.71909e-08	2.61438e-06
Risk score + Lp(a)	Clinical biochemistry assay	Discovery + Replication	Males	QRISK3	Broad	122985	5438	45.7947	56.4614	-	-	-	-	-	-	0.709147	0.00326012	0.702757	0.715537	0.712916	0.00324072	0.706564	0.719267	0.00376853	0.000748573	0.00230135	0.0052357	4.79637e-07	4.20919e-05
Risk score + Lp(a)	Clinical biochemistry assay	Discovery + Replication	Males	SCORE2	Narrow	123569	4650	45.7947	56.4614	-	-	-	-	-	-	0.693463	0.0035739	0.686458	0.700467	0.69818	0.0035559	0.69121	0.705149	0.0047174	0.000771895	0.00320451	0.00623029	9.87293e-10	6.837e-08
Risk score + Lp(a)	Clinical biochemistry assay	Discovery + Replication	Males	QRISK3	Narrow	122985	4629	45.7947	56.4614	-	-	-	-	-	-	0.698858	0.00357625	0.691848	0.705867	0.703663	0.00355266	0.6967	0.710626	0.00480499	0.000828507	0.00318115	0.00642883	6.64837e-09	1.8416e-06
Risk score + Lp(a)	Clinical biochemistry assay	Discovery + Replication	Females	SCORE2	Broad	165101	3185	51.5457	60.1964	-	-	-	-	-	-	0.738829	0.00408663	0.73082	0.746839	0.739821	0.00408083	0.731822	0.747819	0.000991306	0.000376864	0.000252667	0.00172995	0.00852818	0.0545108
Risk score + Lp(a)	Clinical biochemistry assay	Discovery + Replication	Females	QRISK3	Broad	164315	3165	51.5457	60.1964	-	-	-	-	-	-	0.749154	0.00406975	0.741177	0.757131	0.750113	0.00406247	0.742151	0.758075	0.000958861	0.000443194	9.02163e-05	0.00182751	0.030501	0.15948
Risk score + Lp(a)	Clinical biochemistry assay	Discovery + Replication	Females	SCORE2	Narrow	165101	2576	51.5457	60.1964	-	-	-	-	-	-	0.727563	0.00466843	0.718413	0.736713	0.728648	0.004661	0.719513	0.737783	0.00108524	0.00040776	0.00028604	0.00188443	0.00778041	0.0769705
Risk score + Lp(a)	Clinical biochemistry assay	Discovery + Replication	Females	QRISK3	Narrow	164315	2560	51.5457	60.1964	-	-	-	-	-	-	0.735587	0.0046706	0.726432	0.744741	0.736645	0.00465803	0.727515	0.745774	0.0010583	0.000477458	0.000122501	0.0019941	0.026655	0.626236
Risk score + Omega-6 / Omega-3	NMR spectroscopy	Discovery	Sex-stratified	SCORE2	Broad	168517	5096	10.2055	14.7496	1.01776	0.00553026	1.00679	1.02885	0.00145454	0.00415369	0.717907	0.00333172	0.711376	0.724437	0.718094	0.00333141	0.711564	0.724623	0.000187197	5.36328e-05	8.20789e-05	0.000292315	0.000482387	0.00661727
Risk score + Omega-6 / Omega-3	NMR spectroscopy	Discovery	Sex-stratified	QRISK3	Broad	167769	5065	10.2033	14.7793	1.01687	0.00584774	1.00529	1.0286	0.00421805	0.011684	0.726899	0.00333437	0.720364	0.733434	0.727086	0.00333423	0.720551	0.733621	0.000186796	6.31241e-05	6.3075e-05	0.000310517	0.00308452	0.0565147
Risk score + Omega-6 / Omega-3	NMR spectroscopy	Discovery	Sex-stratified	SCORE2	Narrow	168517	4241	10.2055	14.7496	1.01794	0.00596559	1.00611	1.02991	0.00287478	0.0075124	0.707144	0.00371517	0.699862	0.714425	0.707324	0.00371508	0.700043	0.714606	0.000180327	6.29247e-05	5.69972e-05	0.000303657	0.00416003	0.0240069
Risk score + Omega-6 / Omega-3	NMR spectroscopy	Discovery	Sex-stratified	QRISK3	Narrow	167769	4219	10.2033	14.7793	1.01709	0.00629478	1.00462	1.02972	0.00710493	0.0166874	0.714287	0.00373931	0.706958	0.721616	0.714475	0.00373937	0.707146	0.721804	0.000187316	7.54127e-05	3.95098e-05	0.000335122	0.012996	0.131673
Risk score + Omega-6 / Omega-3	NMR spectroscopy	Discovery	Males	SCORE2	Broad	72441	3208	10.6645	13.0321	1.01639	0.00525884	1.00596	1.02692	0.00199724	0.00674677	0.699279	0.00427324	0.690904	0.707655	0.69957	0.0042741	0.691193	0.707947	0.000291009	9.31782e-05	0.000108383	0.000473635	0.00178931	0.0354029
Risk score + Omega-6 / Omega-3	NMR spectroscopy	Discovery	Males	QRISK3	Broad	72125	3189	10.6621	13.0563	1.01631	0.00545555	1.0055	1.02723	0.00302498	0.00872831	0.707077	0.0042724	0.698703	0.71545	0.707381	0.00427362	0.699005	0.715757	0.000304624	0.000112277	8.45643e-05	0.000524683	0.00666494	0.167835
Risk score + Omega-6 / Omega-3	NMR spectroscopy	Discovery	Males	SCORE2	Narrow	72441	2719	10.6645	13.0321	1.01619	0.00582573	1.00465	1.02786	0.00583962	0.0139446	0.6907	0.00467892	0.681529	0.69987	0.690963	0.00468023	0.68179	0.700136	0.000262912	0.000107121	5.29584e-05	0.000472866	0.0141142	0.0814509
Risk score + Omega-6 / Omega-3	NMR spectroscopy	Discovery	Males	QRISK3	Narrow	72125	2705	10.6621	13.0563	1.01611	0.0060434	1.00414	1.02821	0.00819644	0.0181633	0.696472	0.00469048	0.687279	0.705665	0.696762	0.00469212	0.687566	0.705959	0.000290422	0.000131081	3.35089e-05	0.000547336	0.0267189	0.189773
Risk score + Omega-6 / Omega-3	NMR spectroscopy	Discovery	Females	SCORE2	Broad	96076	1888	9.85934	15.9138	1.01565	0.0147884	0.986638	1.04552	0.293571	0.389087	0.741399	0.005216	0.731176	0.751623	0.741457	0.00521473	0.731236	0.751677	5.7417e-05	2.90819e-05	4.17519e-07	0.000114417	0.0483453	0.244732
Risk score + Omega-6 / Omega-3	NMR spectroscopy	Discovery	Females	QRISK3	Broad	95644	1876	9.8574	15.9473	1.01184	0.0165718	0.979502	1.04524	0.477595	0.595918	0.751913	0.00521953	0.741683	0.762143	0.751957	0.0052187	0.741729	0.762186	4.43437e-05	2.44373e-05	-3.55259e-06	9.224e-05	0.0695872	0.399487
Risk score + Omega-6 / Omega-3	NMR spectroscopy	Discovery	Females	SCORE2	Narrow	96076	1522	9.85934	15.9138	1.01776	0.0146285	0.98899	1.04736	0.228924	0.331999	0.728957	0.00597216	0.717252	0.740662	0.729027	0.00597067	0.717325	0.74073	7.02438e-05	3.53006e-05	1.05588e-06	0.000139432	0.0466047	0.208218
Risk score + Omega-6 / Omega-3	NMR spectroscopy	Discovery	Females	QRISK3	Narrow	95644	1514	9.8574	15.9473	1.01431	0.0159647	0.98306	1.04655	0.373571	0.530663	0.737925	0.00603	0.726107	0.749744	0.737979	0.00602891	0.726163	0.749796	5.37865e-05	3.15057e-05	-7.96359e-06	0.000115537	0.0877853	0.405276
Risk score + Omega-6 / Omega-3	NMR spectroscopy	Replication	Sex-stratified	SCORE2	Broad	128891	3822	10.0221	8.78906	-	-	-	-	-	-	0.719354	0.00389129	0.711727	0.726981	0.719697	0.00389015	0.712072	0.727321	0.000342877	7.11053e-05	0.000203513	0.000482241	1.4206e-06	0.000131168
Risk score + Omega-6 / Omega-3	NMR spectroscopy	Replication	Sex-stratified	QRISK3	Broad	128221	3796	10.0221	8.78906	-	-	-	-	-	-	0.727279	0.00387064	0.719692	0.734865	0.727635	0.00387075	0.720049	0.735222	0.000356944	8.52153e-05	0.000189925	0.000523963	2.80524e-05	0.00259017
Risk score + Omega-6 / Omega-3	NMR spectroscopy	Replication	Sex-stratified	SCORE2	Narrow	128891	3197	10.0221	8.78906	-	-	-	-	-	-	0.711371	0.00432174	0.702901	0.719842	0.711682	0.00432043	0.703214	0.72015	0.000310349	7.87938e-05	0.000155916	0.000464782	8.19065e-05	0.00378135
Risk score + Omega-6 / Omega-3	NMR spectroscopy	Replication	Sex-stratified	QRISK3	Narrow	128221	3177	10.0221	8.78906	-	-	-	-	-	-	0.716516	0.00429958	0.708089	0.724943	0.716804	0.00429939	0.708377	0.725231	0.000287977	8.18082e-05	0.000127636	0.000448318	0.0004313	0.0298675
Risk score + Omega-6 / Omega-3	NMR spectroscopy	Replication	Males	SCORE2	Broad	54805	2424	10.4947	11.9339	-	-	-	-	-	-	0.706782	0.00486326	0.697251	0.716314	0.707117	0.00486234	0.697587	0.716647	0.000334252	8.03089e-05	0.00017685	0.000491655	3.15361e-05	0.00291184
Risk score + Omega-6 / Omega-3	NMR spectroscopy	Replication	Males	QRISK3	Broad	54521	2409	10.4947	11.9339	-	-	-	-	-	-	0.713918	0.00485632	0.7044	0.723436	0.714232	0.00485721	0.704712	0.723752	0.000313999	8.54447e-05	0.00014653	0.000481467	0.000237961	0.0200713
Risk score + Omega-6 / Omega-3	NMR spectroscopy	Replication	Males	SCORE2	Narrow	54805	2063	10.4947	11.9339	-	-	-	-	-	-	0.699826	0.00531712	0.689405	0.710247	0.700123	0.00531571	0.689704	0.710542	0.000296843	8.6217e-05	0.000127861	0.000465825	0.000575354	0.0227676
Risk score + Omega-6 / Omega-3	NMR spectroscopy	Replication	Males	QRISK3	Narrow	54521	2054	10.4947	11.9339	-	-	-	-	-	-	0.704606	0.00531892	0.694181	0.715031	0.704893	0.00531967	0.694466	0.715319	0.00028679	9.42562e-05	0.000102052	0.000471529	0.00234492	0.102329
Risk score + Omega-6 / Omega-3	NMR spectroscopy	Replication	Females	SCORE2	Broad	74086	1398	9.67248	5.36201	-	-	-	-	-	-	0.735211	0.00628416	0.722895	0.747528	0.735442	0.00628149	0.723131	0.747754	0.000230765	8.33964e-05	6.73113e-05	0.000394219	0.00565593	0.142427
Risk score + Omega-6 / Omega-3	NMR spectroscopy	Replication	Females	QRISK3	Broad	73700	1387	9.67248	5.36201	-	-	-	-	-	-	0.744162	0.00622513	0.731961	0.756363	0.744438	0.0062234	0.732241	0.756636	0.000276157	0.000127159	2.693e-05	0.000525384	0.0298748	0.345569
Risk score + Omega-6 / Omega-3	NMR spectroscopy	Replication	Females	SCORE2	Narrow	74086	1134	9.67248	5.36201	-	-	-	-	-	-	0.726663	0.00713946	0.71267	0.740656	0.726881	0.0071374	0.712892	0.74087	0.000217285	9.66403e-05	2.78731e-05	0.000406696	0.0245516	0.795682
Risk score + Omega-6 / Omega-3	NMR spectroscopy	Replication	Females	QRISK3	Narrow	73700	1123	9.67248	5.36201	-	-	-	-	-	-	0.732379	0.00706796	0.718526	0.746232	0.73255	0.00706515	0.718703	0.746398	0.000171197	9.11555e-05	-7.46458e-06	0.000349859	0.0603708	0.806566
Risk score + Omega-6 / Omega-3	NMR spectroscopy	Discovery + Replication	Sex-stratified	SCORE2	Broad	297408	8918	10.126	12.5201	-	-	-	-	-	-	0.718537	0.00253077	0.713577	0.723498	0.718762	0.00253038	0.713803	0.723722	0.000225025	3.87026e-05	0.000149169	0.00030088	6.09238e-09	1.8751e-07
Risk score + Omega-6 / Omega-3	NMR spectroscopy	Discovery + Replication	Sex-stratified	QRISK3	Broad	295990	8861	10.126	12.5201	-	-	-	-	-	-	0.727073	0.00252614	0.722122	0.732024	0.727309	0.00252608	0.722358	0.73226	0.000235392	4.76723e-05	0.000141956	0.000328828	7.90491e-07	3.64943e-05
Risk score + Omega-6 / Omega-3	NMR spectroscopy	Discovery + Replication	Sex-stratified	SCORE2	Narrow	297408	7438	10.126	12.5201	-	-	-	-	-	-	0.708972	0.00281727	0.70345	0.714493	0.709181	0.00281695	0.703659	0.714702	0.000208828	4.43319e-05	0.000121939	0.000295717	2.4703e-06	6.84272e-05
Risk score + Omega-6 / Omega-3	NMR spectroscopy	Discovery + Replication	Sex-stratified	QRISK3	Narrow	295990	7396	10.126	12.5201	-	-	-	-	-	-	0.715253	0.00282151	0.709723	0.720783	0.715462	0.00282142	0.709932	0.720992	0.00020876	5.1412e-05	0.000107994	0.000309525	4.89629e-05	0.00215756
Risk score + Omega-6 / Omega-3	NMR spectroscopy	Discovery + Replication	Males	SCORE2	Broad	127246	5632	10.5913	12.5711	-	-	-	-	-	-	0.702497	0.00321064	0.696205	0.70879	0.702802	0.00321078	0.696509	0.709095	0.000304404	6.26785e-05	0.000181556	0.000427252	1.19422e-06	4.7257e-05
Risk score + Omega-6 / Omega-3	NMR spectroscopy	Discovery + Replication	Males	QRISK3	Broad	126646	5598	10.5913	12.5711	-	-	-	-	-	-	0.710021	0.00320836	0.703732	0.716309	0.710328	0.00320911	0.704039	0.716618	0.000307731	7.33088e-05	0.000164048	0.000451414	2.69597e-05	0.00106683
Risk score + Omega-6 / Omega-3	NMR spectroscopy	Discovery + Replication	Males	SCORE2	Narrow	127246	4782	10.5913	12.5711	-	-	-	-	-	-	0.694627	0.00351337	0.687741	0.701513	0.6949	0.00351357	0.688013	0.701786	0.000272726	7.07115e-05	0.000134134	0.000411318	0.000114846	0.00138314
Risk score + Omega-6 / Omega-3	NMR spectroscopy	Discovery + Replication	Males	QRISK3	Narrow	126646	4759	10.5913	12.5711	-	-	-	-	-	-	0.69998	0.00351879	0.693083	0.706877	0.700267	0.00351967	0.693368	0.707165	0.000286698	8.4428e-05	0.000121223	0.000452174	0.000684347	0.0118477
Risk score + Omega-6 / Omega-3	NMR spectroscopy	Discovery + Replication	Females	SCORE2	Broad	170162	3286	9.77799	12.4705	-	-	-	-	-	-	0.738767	0.00401698	0.730894	0.74664	0.738853	0.004016	0.730981	0.746724	8.57435e-05	2.64797e-05	3.38443e-05	0.000137643	0.00120333	0.0133672
Risk score + Omega-6 / Omega-3	NMR spectroscopy	Discovery + Replication	Females	QRISK3	Broad	169344	3263	9.77799	12.4705	-	-	-	-	-	-	0.748603	0.00400178	0.74076	0.756447	0.748707	0.00400129	0.740865	0.75655	0.000104238	4.57078e-05	1.4652e-05	0.000193823	0.0225767	0.136015
Risk score + Omega-6 / Omega-3	NMR spectroscopy	Discovery + Replication	Females	SCORE2	Narrow	170162	2656	9.77799	12.4705	-	-	-	-	-	-	0.727987	0.00458347	0.719003	0.73697	0.728077	0.00458239	0.719096	0.737059	9.05825e-05	3.08573e-05	3.01033e-05	0.000151062	0.00332979	0.0401109
Risk score + Omega-6 / Omega-3	NMR spectroscopy	Discovery + Replication	Females	QRISK3	Narrow	169344	2637	9.77799	12.4705	-	-	-	-	-	-	0.735549	0.00458818	0.726556	0.744542	0.735621	0.00458719	0.726631	0.744612	7.23943e-05	2.81646e-05	1.71927e-05	0.000127596	0.010158	0.626236
Risk score + M-LDL-C %	NMR spectroscopy	Discovery	Sex-stratified	SCORE2	Broad	168463	5095	68.6698	1.3823	0.936317	0.0104543	0.917327	0.9557	3.09036e-10	2.76139e-09	0.717865	0.00333203	0.711334	0.724396	0.719099	0.00332772	0.712577	0.725621	0.00123371	0.000305645	0.000634655	0.00183276	5.42764e-05	0.00129072
Risk score + M-LDL-C %	NMR spectroscopy	Discovery	Sex-stratified	QRISK3	Broad	167715	5064	68.6705	1.382	0.959762	0.0119924	0.937466	0.982588	0.00061549	0.00215811	0.726856	0.00333463	0.72032	0.733392	0.727339	0.00333331	0.720806	0.733872	0.000483211	0.000161379	0.000166914	0.000799509	0.00275113	0.054433
Risk score + M-LDL-C %	NMR spectroscopy	Discovery	Sex-stratified	SCORE2	Narrow	168463	4240	68.6698	1.3823	0.947492	0.0125702	0.924433	0.971125	1.77966e-05	8.35536e-05	0.707092	0.00371558	0.699809	0.714374	0.707924	0.00371411	0.700644	0.715203	0.00083206	0.000282721	0.000277936	0.00138618	0.00325007	0.021717
Risk score + M-LDL-C %	NMR spectroscopy	Discovery	Sex-stratified	QRISK3	Narrow	167715	4218	68.6705	1.382	0.97343	0.0138514	0.947359	1.00022	0.0518781	0.0870922	0.714233	0.00373967	0.706903	0.721562	0.714512	0.00373965	0.707182	0.721841	0.000279371	0.000125283	3.38208e-05	0.000524922	0.0257529	0.143593
Risk score + M-LDL-C %	NMR spectroscopy	Discovery	Males	SCORE2	Broad	72420	3207	68.6045	1.44886	0.944539	0.014479	0.918111	0.971727	8.12247e-05	0.000326076	0.69919	0.00427396	0.690813	0.707567	0.700163	0.00427083	0.691792	0.708534	0.000972697	0.000375214	0.000237291	0.0017081	0.00953149	0.0950369
Risk score + M-LDL-C %	NMR spectroscopy	Discovery	Males	QRISK3	Broad	72104	3188	68.6053	1.44864	0.96921	0.0157844	0.939684	0.999663	0.0475531	0.0872331	0.706988	0.00427305	0.698613	0.715363	0.707266	0.00427178	0.698894	0.715639	0.000277767	0.000169059	-5.35829e-05	0.000609116	0.10038	0.473322
Risk score + M-LDL-C %	NMR spectroscopy	Discovery	Males	SCORE2	Narrow	72420	2718	68.6045	1.44886	0.965526	0.0174407	0.933079	0.999102	0.0442724	0.0752359	0.690593	0.00467979	0.681421	0.699766	0.690991	0.00467987	0.681819	0.700163	0.00039764	0.00026005	-0.000112049	0.000907329	0.126242	0.27177
Risk score + M-LDL-C %	NMR spectroscopy	Discovery	Males	QRISK3	Narrow	72104	2704	68.6053	1.44864	0.992981	0.0182277	0.958132	1.0291	0.699158	0.784076	0.696364	0.00469124	0.687169	0.705559	0.696403	0.00469139	0.687208	0.705598	3.849e-05	4.25019e-05	-4.48121e-05	0.000121792	0.365144	0.581293
Risk score + M-LDL-C %	NMR spectroscopy	Discovery	Females	SCORE2	Broad	96043	1888	68.719	1.3278	0.92264	0.0142747	0.897185	0.948818	1.69614e-08	3.61408e-07	0.741412	0.00521574	0.731189	0.751635	0.743127	0.0052016	0.732932	0.753321	0.00171464	0.000495384	0.000743708	0.00268558	0.00053769	0.014894
Risk score + M-LDL-C %	NMR spectroscopy	Discovery	Females	QRISK3	Broad	95611	1876	68.7196	1.32743	0.941658	0.0181326	0.90878	0.975726	0.000915776	0.00461218	0.75192	0.00521919	0.741691	0.762149	0.752858	0.00521465	0.742637	0.763078	0.000937685	0.000356937	0.000238101	0.00163727	0.00861331	0.238449
Risk score + M-LDL-C %	NMR spectroscopy	Discovery	Females	SCORE2	Narrow	96043	1522	68.719	1.3278	0.921706	0.015665	0.893837	0.950443	1.94454e-07	2.56494e-06	0.72897	0.00597188	0.717266	0.740675	0.730829	0.00595886	0.719149	0.742508	0.00185842	0.000577553	0.000726435	0.0029904	0.00129203	0.0486729
Risk score + M-LDL-C %	NMR spectroscopy	Discovery	Females	QRISK3	Narrow	95611	1514	68.7196	1.32743	0.9395	0.0197515	0.903824	0.976583	0.00157961	0.00825569	0.737933	0.00602962	0.726115	0.749751	0.739006	0.00602592	0.727196	0.750817	0.00107308	0.000434784	0.000220917	0.00192524	0.0135843	0.25967
Risk score + M-LDL-C %	NMR spectroscopy	Replication	Sex-stratified	SCORE2	Broad	128946	3823	68.6561	1.35042	-	-	-	-	-	-	0.719302	0.00389112	0.711676	0.726929	0.720679	0.00388785	0.713059	0.728299	0.00137652	0.00036693	0.000657352	0.00209569	0.000175812	0.00608747
Risk score + M-LDL-C %	NMR spectroscopy	Replication	Sex-stratified	QRISK3	Broad	128276	3797	68.6561	1.35042	-	-	-	-	-	-	0.727228	0.00387035	0.719642	0.734813	0.727882	0.00386866	0.7203	0.735464	0.000654402	0.000244022	0.000176129	0.00113268	0.00732403	0.170387
Risk score + M-LDL-C %	NMR spectroscopy	Replication	Sex-stratified	SCORE2	Narrow	128946	3198	68.6561	1.35042	-	-	-	-	-	-	0.711306	0.00432146	0.702836	0.719776	0.7124	0.00431814	0.703937	0.720864	0.00109384	0.000345617	0.000416446	0.00177124	0.00155138	0.0306951
Risk score + M-LDL-C %	NMR spectroscopy	Replication	Sex-stratified	QRISK3	Narrow	128276	3178	68.6561	1.35042	-	-	-	-	-	-	0.716454	0.00429914	0.708028	0.72488	0.716871	0.0042972	0.708449	0.725293	0.000417094	0.000185898	5.2741e-05	0.000781446	0.0248534	0.458959
Risk score + M-LDL-C %	NMR spectroscopy	Replication	Males	SCORE2	Broad	54828	2425	68.6149	1.41263	-	-	-	-	-	-	0.706662	0.00486307	0.697131	0.716194	0.707851	0.00485937	0.698327	0.717375	0.00118852	0.00044537	0.000315606	0.00206143	0.00761679	0.162296
Risk score + M-LDL-C %	NMR spectroscopy	Replication	Males	QRISK3	Broad	54544	2410	68.6149	1.41263	-	-	-	-	-	-	0.713799	0.00485586	0.704282	0.723317	0.714291	0.00485466	0.704776	0.723806	0.000491515	0.000255997	-1.0229e-05	0.00099326	0.0548571	0.622854
Risk score + M-LDL-C %	NMR spectroscopy	Replication	Males	SCORE2	Narrow	54828	2064	68.6149	1.41263	-	-	-	-	-	-	0.699686	0.00531675	0.689266	0.710107	0.700625	0.00531237	0.690213	0.711038	0.000939095	0.000321823	0.000308334	0.00156986	0.0035223	0.0548768
Risk score + M-LDL-C %	NMR spectroscopy	Replication	Males	QRISK3	Narrow	54544	2055	68.6149	1.41263	-	-	-	-	-	-	0.704471	0.00531818	0.694047	0.714894	0.704645	0.00531764	0.694223	0.715068	0.000174721	7.83736e-05	2.1112e-05	0.000328331	0.0257913	0.279345
Risk score + M-LDL-C %	NMR spectroscopy	Replication	Females	SCORE2	Broad	74118	1398	68.6865	1.30167	-	-	-	-	-	-	0.735252	0.00628394	0.722936	0.747569	0.737005	0.00627734	0.724702	0.749309	0.00175311	0.000615292	0.000547159	0.00295906	0.0043825	0.142056
Risk score + M-LDL-C %	NMR spectroscopy	Replication	Females	QRISK3	Broad	73732	1387	68.6865	1.30167	-	-	-	-	-	-	0.744204	0.00622481	0.732003	0.756404	0.745202	0.0062202	0.733011	0.757394	0.000998816	0.000522705	-2.56671e-05	0.0020233	0.0560226	0.350206
Risk score + M-LDL-C %	NMR spectroscopy	Replication	Females	SCORE2	Narrow	74118	1134	68.6865	1.30167	-	-	-	-	-	-	0.726704	0.00713924	0.712712	0.740697	0.727758	0.00713607	0.713772	0.741745	0.00105399	0.000706719	-0.00033115	0.00243914	0.135859	0.823293
Risk score + M-LDL-C %	NMR spectroscopy	Replication	Females	QRISK3	Narrow	73732	1123	68.6865	1.30167	-	-	-	-	-	-	0.732422	0.00706762	0.718569	0.746274	0.732831	0.00705999	0.718993	0.746668	0.0004091	0.000602898	-0.000772559	0.00159076	0.497419	0.900556
Risk score + M-LDL-C %	NMR spectroscopy	Discovery + Replication	Sex-stratified	SCORE2	Broad	297409	8918	68.6638	1.36859	-	-	-	-	-	-	0.718492	0.00253086	0.713532	0.723453	0.719782	0.00252812	0.714827	0.724737	0.00128931	0.000235601	0.000827537	0.00175108	4.43939e-08	1.22971e-06
Risk score + M-LDL-C %	NMR spectroscopy	Discovery + Replication	Sex-stratified	QRISK3	Broad	295991	8861	68.6638	1.36859	-	-	-	-	-	-	0.727027	0.00252618	0.722076	0.731978	0.727618	0.002525	0.722669	0.732567	0.000590736	0.000156562	0.00028388	0.000897593	0.000161182	0.00446475
Risk score + M-LDL-C %	NMR spectroscopy	Discovery + Replication	Sex-stratified	SCORE2	Narrow	297409	7438	68.6638	1.36859	-	-	-	-	-	-	0.708915	0.00281738	0.703393	0.714437	0.709839	0.00281589	0.70432	0.715358	0.000923894	0.00021286	0.000506695	0.00134109	1.42239e-05	0.00021889
Risk score + M-LDL-C %	NMR spectroscopy	Discovery + Replication	Sex-stratified	QRISK3	Narrow	295991	7396	68.6638	1.36859	-	-	-	-	-	-	0.715196	0.00282154	0.709666	0.720726	0.715551	0.00282096	0.710022	0.72108	0.000355461	0.00011449	0.000131065	0.000579857	0.00190449	0.0439619
Risk score + M-LDL-C %	NMR spectroscopy	Discovery + Replication	Males	SCORE2	Broad	127248	5632	68.609	1.43337	-	-	-	-	-	-	0.702396	0.00321088	0.696103	0.70869	0.703454	0.00320858	0.697165	0.709743	0.00105758	0.000288781	0.000491574	0.00162358	0.000250057	0.00494756
Risk score + M-LDL-C %	NMR spectroscopy	Discovery + Replication	Males	QRISK3	Broad	126648	5598	68.609	1.43337	-	-	-	-	-	-	0.70992	0.0032085	0.703632	0.716209	0.710308	0.00320745	0.704021	0.716594	0.000387188	0.000163725	6.6294e-05	0.000708082	0.0180361	0.190652
Risk score + M-LDL-C %	NMR spectroscopy	Discovery + Replication	Males	SCORE2	Narrow	127248	4782	68.609	1.43337	-	-	-	-	-	-	0.694508	0.00351361	0.687621	0.701395	0.69512	0.00351255	0.688236	0.702005	0.000612022	0.000195558	0.000228735	0.000995308	0.00175036	0.0089787
Risk score + M-LDL-C %	NMR spectroscopy	Discovery + Replication	Males	QRISK3	Narrow	126648	4759	68.609	1.43337	-	-	-	-	-	-	0.699862	0.00351889	0.692966	0.706759	0.699961	0.00351881	0.693065	0.706858	9.895e-05	4.43895e-05	1.19482e-05	0.000185952	0.0258052	0.0992785
Risk score + M-LDL-C %	NMR spectroscopy	Discovery + Replication	Females	SCORE2	Broad	170161	3286	68.7048	1.31658	-	-	-	-	-	-	0.738792	0.0040168	0.73092	0.746665	0.740515	0.00400893	0.732657	0.748372	0.00172231	0.00038704	0.000963721	0.00248089	8.58952e-06	0.000297412
Risk score + M-LDL-C %	NMR spectroscopy	Discovery + Replication	Females	QRISK3	Broad	169343	3263	68.7048	1.31658	-	-	-	-	-	-	0.748626	0.00400154	0.740783	0.756468	0.749635	0.00399784	0.741799	0.75747	0.00100894	0.000329846	0.000362453	0.00165543	0.00222212	0.101247
Risk score + M-LDL-C %	NMR spectroscopy	Discovery + Replication	Females	SCORE2	Narrow	170161	2656	68.7048	1.31658	-	-	-	-	-	-	0.728013	0.00458328	0.71903	0.736996	0.729495	0.0045772	0.720524	0.738466	0.00148203	0.000436939	0.000625648	0.00233842	0.000694215	0.0252245
Risk score + M-LDL-C %	NMR spectroscopy	Discovery + Replication	Females	QRISK3	Narrow	169343	2637	68.7048	1.31658	-	-	-	-	-	-	0.735572	0.00458792	0.72658	0.744564	0.736401	0.00458398	0.727417	0.745386	0.000829138	0.000377583	8.90897e-05	0.00156919	0.0280983	0.626236
Risk score + L-LDL-CE %	NMR spectroscopy	Discovery	Sex-stratified	SCORE2	Broad	168463	5095	52.7053	1.10797	0.927567	0.00882916	0.911654	0.943758	1.64992e-17	4.15481e-16	0.717865	0.00333203	0.711334	0.724396	0.719577	0.00332808	0.713054	0.7261	0.00171182	0.000346181	0.00103331	0.00239032	7.62008e-07	3.01537e-05
Risk score + L-LDL-CE %	NMR spectroscopy	Discovery	Sex-stratified	QRISK3	Broad	167715	5064	52.7058	1.10792	0.934685	0.00935941	0.917695	0.951989	5.31923e-13	1.84178e-11	0.726856	0.00333463	0.72032	0.733392	0.728187	0.00333446	0.721652	0.734723	0.00133125	0.000294911	0.000753237	0.00190927	6.35927e-06	0.00044038
Risk score + L-LDL-CE %	NMR spectroscopy	Discovery	Sex-stratified	SCORE2	Narrow	168463	4240	52.7053	1.10797	0.943801	0.011846	0.92214	0.96597	1.04645e-06	6.58788e-06	0.707092	0.00371558	0.699809	0.714374	0.707974	0.0037127	0.700697	0.715251	0.000882077	0.000301316	0.000291508	0.00147265	0.00341793	0.021717
Risk score + L-LDL-CE %	NMR spectroscopy	Discovery	Sex-stratified	QRISK3	Narrow	167715	4218	52.7058	1.10792	0.952376	0.0124136	0.929484	0.975832	8.46589e-05	0.000366414	0.714233	0.00373967	0.706903	0.721562	0.71493	0.00373976	0.7076	0.72226	0.000697507	0.000244678	0.000217947	0.00117707	0.0043621	0.100692
Risk score + L-LDL-CE %	NMR spectroscopy	Discovery	Males	SCORE2	Broad	72420	3207	52.7438	1.13019	0.930302	0.0110809	0.910316	0.950728	7.03847e-11	1.49974e-09	0.69919	0.00427396	0.690813	0.707567	0.701006	0.00427343	0.692631	0.709382	0.00181624	0.000466179	0.000902547	0.00272993	9.77877e-05	0.0038696
Risk score + L-LDL-CE %	NMR spectroscopy	Discovery	Males	QRISK3	Broad	72104	3188	52.7439	1.13014	0.93784	0.0116575	0.916655	0.959514	3.68806e-08	4.08637e-07	0.706988	0.00427305	0.698613	0.715363	0.708414	0.00427697	0.700031	0.716797	0.0014254	0.000393938	0.000653293	0.0021975	0.000296511	0.0142842
Risk score + L-LDL-CE %	NMR spectroscopy	Discovery	Males	SCORE2	Narrow	72420	2718	52.7438	1.13019	0.949876	0.0152374	0.921927	0.978671	0.000738482	0.00246457	0.690593	0.00467979	0.681421	0.699766	0.6913	0.00468233	0.682123	0.700477	0.000706913	0.000365134	-8.73663e-06	0.00142256	0.0528632	0.178285
Risk score + L-LDL-CE %	NMR spectroscopy	Discovery	Males	QRISK3	Narrow	72104	2704	52.7439	1.13014	0.958636	0.015769	0.929461	0.988727	0.00738589	0.0164991	0.696364	0.00469124	0.687169	0.705559	0.696903	0.00469622	0.687699	0.706108	0.00053927	0.000292058	-3.3153e-05	0.00111169	0.064827	0.283894
Risk score + L-LDL-CE %	NMR spectroscopy	Discovery	Females	SCORE2	Broad	96043	1888	52.6762	1.09002	0.918893	0.0152432	0.891846	0.94676	2.87235e-08	5.30428e-07	0.741412	0.00521574	0.731189	0.751635	0.743021	0.00520263	0.732824	0.753218	0.00160885	0.000539437	0.000551576	0.00266613	0.00285937	0.0520051
Risk score + L-LDL-CE %	NMR spectroscopy	Discovery	Females	QRISK3	Broad	95611	1876	52.677	1.08998	0.92466	0.0165208	0.895199	0.955091	2.12436e-06	5.34952e-05	0.75192	0.00521919	0.741691	0.762149	0.753175	0.00521352	0.742956	0.763393	0.00125474	0.000490882	0.000292629	0.00221685	0.0105854	0.238449
Risk score + L-LDL-CE %	NMR spectroscopy	Discovery	Females	SCORE2	Narrow	96043	1522	52.6762	1.09002	0.929643	0.0195508	0.894694	0.965957	0.000190301	0.000908853	0.72897	0.00597188	0.717266	0.740675	0.730189	0.00595303	0.718522	0.741857	0.00121926	0.000544667	0.000151731	0.00228679	0.0251859	0.13953
Risk score + L-LDL-CE %	NMR spectroscopy	Discovery	Females	QRISK3	Narrow	95611	1514	52.677	1.08998	0.937246	0.021132	0.899221	0.97688	0.00216314	0.0106998	0.737933	0.00602962	0.726115	0.749751	0.738949	0.00601934	0.727151	0.750746	0.00101566	0.000482262	7.04426e-05	0.00196087	0.0352016	0.28679
Risk score + L-LDL-CE %	NMR spectroscopy	Replication	Sex-stratified	SCORE2	Broad	128946	3823	52.781	1.13603	-	-	-	-	-	-	0.719302	0.00389112	0.711676	0.726929	0.720243	0.00388911	0.712621	0.727866	0.000941171	0.000392477	0.00017193	0.00171041	0.0164836	0.16307
Risk score + L-LDL-CE %	NMR spectroscopy	Replication	Sex-stratified	QRISK3	Broad	128276	3797	52.781	1.13603	-	-	-	-	-	-	0.727228	0.00387035	0.719642	0.734813	0.727751	0.0038713	0.720164	0.735339	0.000523832	0.000372229	-0.000205724	0.00125339	0.159343	0.972419
Risk score + L-LDL-CE %	NMR spectroscopy	Replication	Sex-stratified	SCORE2	Narrow	128946	3198	52.781	1.13603	-	-	-	-	-	-	0.711306	0.00432146	0.702836	0.719776	0.711965	0.00432324	0.703491	0.720438	0.000658231	0.000350798	-2.932e-05	0.00134578	0.0606027	0.291412
Risk score + L-LDL-CE %	NMR spectroscopy	Replication	Sex-stratified	QRISK3	Narrow	128276	3178	52.781	1.13603	-	-	-	-	-	-	0.716454	0.00429914	0.708028	0.72488	0.716768	0.00430356	0.708333	0.725203	0.000314128	0.000312933	-0.000299209	0.000927465	0.315466	0.984253
Risk score + L-LDL-CE %	NMR spectroscopy	Replication	Males	SCORE2	Broad	54828	2425	52.8678	1.16164	-	-	-	-	-	-	0.706662	0.00486307	0.697131	0.716194	0.7071	0.00486221	0.69757	0.71663	0.000437597	0.000535595	-0.00061215	0.00148734	0.413912	0.873569
Risk score + L-LDL-CE %	NMR spectroscopy	Replication	Males	QRISK3	Broad	54544	2410	52.8678	1.16164	-	-	-	-	-	-	0.713799	0.00485586	0.704282	0.723317	0.713886	0.00486174	0.704357	0.723415	8.64013e-05	0.000480262	-0.000854894	0.0010277	0.857228	0.970429
Risk score + L-LDL-CE %	NMR spectroscopy	Replication	Males	SCORE2	Narrow	54828	2064	52.8678	1.16164	-	-	-	-	-	-	0.699686	0.00531675	0.689266	0.710107	0.700124	0.00532161	0.689694	0.710554	0.00043795	0.00044764	-0.000439409	0.00131531	0.3279	0.499056
Risk score + L-LDL-CE %	NMR spectroscopy	Replication	Males	QRISK3	Narrow	54544	2055	52.8678	1.16164	-	-	-	-	-	-	0.704471	0.00531818	0.694047	0.714894	0.70464	0.00532613	0.694201	0.715079	0.000169373	0.000378691	-0.000572848	0.000911593	0.654689	0.795488
Risk score + L-LDL-CE %	NMR spectroscopy	Replication	Females	SCORE2	Broad	74118	1398	52.7167	1.11235	-	-	-	-	-	-	0.735252	0.00628394	0.722936	0.747569	0.736997	0.00627536	0.724698	0.749297	0.00174496	0.000600181	0.000568631	0.0029213	0.00364452	0.142056
Risk score + L-LDL-CE %	NMR spectroscopy	Replication	Females	QRISK3	Broad	73732	1387	52.7167	1.11235	-	-	-	-	-	-	0.744204	0.00622481	0.732003	0.756404	0.745434	0.00621712	0.733249	0.75762	0.0012306	0.000632975	-1.00126e-05	0.0024712	0.0518779	0.345569
Risk score + L-LDL-CE %	NMR spectroscopy	Replication	Females	SCORE2	Narrow	74118	1134	52.7167	1.11235	-	-	-	-	-	-	0.726704	0.00713924	0.712712	0.740697	0.727857	0.00713525	0.713872	0.741841	0.00115223	0.000592233	-8.5236e-06	0.00231299	0.0517062	0.795701
Risk score + L-LDL-CE %	NMR spectroscopy	Replication	Females	QRISK3	Narrow	73732	1123	52.7167	1.11235	-	-	-	-	-	-	0.732422	0.00706762	0.718569	0.746274	0.733041	0.00706881	0.719186	0.746895	0.000619324	0.000589213	-0.000535513	0.00177416	0.293211	0.806566
Risk score + L-LDL-CE %	NMR spectroscopy	Discovery + Replication	Sex-stratified	SCORE2	Broad	297409	8918	52.7381	1.12084	-	-	-	-	-	-	0.718492	0.00253086	0.713532	0.723453	0.71987	0.00252855	0.714914	0.724826	0.00137784	0.000260756	0.000866768	0.00188891	1.26379e-07	3.18246e-06
Risk score + L-LDL-CE %	NMR spectroscopy	Discovery + Replication	Sex-stratified	QRISK3	Broad	295991	8861	52.7381	1.12084	-	-	-	-	-	-	0.727027	0.00252618	0.722076	0.731978	0.728053	0.00252648	0.723102	0.733005	0.00102619	0.000249045	0.000538068	0.00151431	3.78077e-05	0.00130909
Risk score + L-LDL-CE %	NMR spectroscopy	Discovery + Replication	Sex-stratified	SCORE2	Narrow	297409	7438	52.7381	1.12084	-	-	-	-	-	-	0.708915	0.00281738	0.703393	0.714437	0.709691	0.00281661	0.704171	0.715212	0.000776095	0.000222898	0.000339224	0.00121297	0.000497973	0.00270468
Risk score + L-LDL-CE %	NMR spectroscopy	Discovery + Replication	Sex-stratified	QRISK3	Narrow	295991	7396	52.7381	1.12084	-	-	-	-	-	-	0.715196	0.00282154	0.709666	0.720726	0.715743	0.00282279	0.710211	0.721276	0.000547608	0.000200975	0.000153705	0.000941511	0.0064348	0.0742683
Risk score + L-LDL-CE %	NMR spectroscopy	Discovery + Replication	Males	SCORE2	Broad	127248	5632	52.7972	1.14549	-	-	-	-	-	-	0.702396	0.00321088	0.696103	0.70869	0.703615	0.00321024	0.697323	0.709907	0.00121851	0.000354138	0.000524409	0.0019126	0.000580065	0.00945164
Risk score + L-LDL-CE %	NMR spectroscopy	Discovery + Replication	Males	QRISK3	Broad	126648	5598	52.7972	1.14549	-	-	-	-	-	-	0.70992	0.0032085	0.703632	0.716209	0.710787	0.00321187	0.704492	0.717082	0.000866689	0.000320769	0.000237993	0.00149539	0.00689426	0.092862
Risk score + L-LDL-CE %	NMR spectroscopy	Discovery + Replication	Males	SCORE2	Narrow	127248	4782	52.7972	1.14549	-	-	-	-	-	-	0.694508	0.00351361	0.687621	0.701395	0.695092	0.00351591	0.688201	0.701983	0.000583777	0.000277351	4.01791e-05	0.00112738	0.035306	0.0850414
Risk score + L-LDL-CE %	NMR spectroscopy	Discovery + Replication	Males	QRISK3	Narrow	126648	4759	52.7972	1.14549	-	-	-	-	-	-	0.699862	0.00351889	0.692966	0.706759	0.700239	0.00352312	0.693333	0.707144	0.000376126	0.000235987	-8.64012e-05	0.000838652	0.110972	0.227699
Risk score + L-LDL-CE %	NMR spectroscopy	Discovery + Replication	Females	SCORE2	Broad	170161	3286	52.6939	1.09998	-	-	-	-	-	-	0.738792	0.0040168	0.73092	0.746665	0.740461	0.00400873	0.732604	0.748318	0.00166888	0.000401544	0.000881869	0.00245589	3.23641e-05	0.000996095
Risk score + L-LDL-CE %	NMR spectroscopy	Discovery + Replication	Females	QRISK3	Broad	169343	3263	52.6939	1.09998	-	-	-	-	-	-	0.748626	0.00400154	0.740783	0.756468	0.749919	0.0039969	0.742086	0.757753	0.00129374	0.000423348	0.000463997	0.00212349	0.00224325	0.101247
Risk score + L-LDL-CE %	NMR spectroscopy	Discovery + Replication	Females	SCORE2	Narrow	170161	2656	52.6939	1.09998	-	-	-	-	-	-	0.728013	0.00458328	0.71903	0.736996	0.729184	0.00457445	0.720218	0.73815	0.00117145	0.000390768	0.000405564	0.00193734	0.0027191	0.0396416
Risk score + L-LDL-CE %	NMR spectroscopy	Discovery + Replication	Females	QRISK3	Narrow	169343	2637	52.6939	1.09998	-	-	-	-	-	-	0.735572	0.00458792	0.72658	0.744564	0.736452	0.00458358	0.727468	0.745435	0.000879646	0.000392478	0.000110403	0.00164889	0.0250091	0.626236
Risk score + S-LDL-C %	NMR spectroscopy	Discovery	Sex-stratified	SCORE2	Broad	168457	5095	63.5301	1.65603	0.925781	0.0120867	0.904107	0.947974	1.76637e-10	1.74745e-09	0.717985	0.00333145	0.711456	0.724515	0.719221	0.00333066	0.712693	0.725749	0.00123541	0.000355018	0.000539592	0.00193124	0.00050167	0.00661727
Risk score + S-LDL-C %	NMR spectroscopy	Discovery	Sex-stratified	QRISK3	Broad	167709	5064	63.531	1.65546	0.956294	0.013038	0.932166	0.981045	0.00060869	0.00215811	0.726995	0.00333369	0.720461	0.733529	0.727447	0.00333506	0.72091	0.733984	0.000452104	0.00017327	0.000112502	0.000791706	0.00907406	0.100725
Risk score + S-LDL-C %	NMR spectroscopy	Discovery	Sex-stratified	SCORE2	Narrow	168457	4240	63.5301	1.65603	0.950428	0.0143833	0.924009	0.977603	0.000408037	0.00136176	0.707237	0.00371493	0.699956	0.714518	0.707799	0.00371818	0.700511	0.715086	0.000562225	0.000270621	3.18178e-05	0.00109263	0.037752	0.10893
Risk score + S-LDL-C %	NMR spectroscopy	Discovery	Sex-stratified	QRISK3	Narrow	167709	4218	63.531	1.65546	0.983087	0.014891	0.954809	1.0122	0.251992	0.345553	0.7144	0.00373859	0.707072	0.721727	0.714501	0.00374012	0.707171	0.721832	0.000101655	7.34922e-05	-4.23868e-05	0.000245697	0.1666	0.438535
Risk score + S-LDL-C %	NMR spectroscopy	Discovery	Males	SCORE2	Broad	72418	3208	63.5587	1.6827	0.935685	0.0157139	0.907306	0.964951	2.33231e-05	0.000111388	0.699284	0.00427309	0.690909	0.707659	0.70037	0.00427295	0.691996	0.708745	0.00108657	0.000442658	0.000218974	0.00195416	0.0141024	0.104571
Risk score + S-LDL-C %	NMR spectroscopy	Discovery	Males	QRISK3	Broad	72102	3189	63.5597	1.68221	0.967129	0.0165425	0.936275	0.999	0.0433383	0.0811128	0.707085	0.00427234	0.698711	0.715458	0.707349	0.00427385	0.698972	0.715725	0.00026432	0.000174245	-7.71934e-05	0.000605834	0.12928	0.549986
Risk score + S-LDL-C %	NMR spectroscopy	Discovery	Males	SCORE2	Narrow	72418	2719	63.5587	1.6827	0.969242	0.0184177	0.934878	1.00487	0.0898397	0.139026	0.690705	0.00467875	0.681535	0.699875	0.691031	0.0046821	0.681855	0.700208	0.000326603	0.000247456	-0.000158402	0.000811608	0.186888	0.338353
Risk score + S-LDL-C %	NMR spectroscopy	Discovery	Males	QRISK3	Narrow	72102	2705	63.5597	1.68221	1.00337	0.0187804	0.967107	1.04099	0.857888	0.886698	0.69648	0.00469041	0.687287	0.705673	0.696457	0.00468962	0.687265	0.705648	-2.29412e-05	3.78623e-05	-9.715e-05	5.12675e-05	0.544573	0.732265
Risk score + S-LDL-C %	NMR spectroscopy	Discovery	Females	SCORE2	Broad	96039	1887	63.5086	1.63531	0.908496	0.0184301	0.876265	0.941913	1.91971e-07	2.312e-06	0.741587	0.00521516	0.731365	0.751808	0.743102	0.00521051	0.732889	0.753314	0.00151503	0.000582902	0.000372565	0.0026575	0.00934635	0.0924621
Risk score + S-LDL-C %	NMR spectroscopy	Discovery	Females	QRISK3	Broad	95607	1875	63.5094	1.63468	0.936003	0.0211962	0.897915	0.975707	0.00180724	0.00747174	0.752135	0.00521711	0.74191	0.76236	0.752971	0.00521935	0.742741	0.763201	0.000836086	0.000418098	1.66288e-05	0.00165554	0.0455287	0.380692
Risk score + S-LDL-C %	NMR spectroscopy	Discovery	Females	SCORE2	Narrow	96039	1521	63.5086	1.63531	0.917585	0.0219074	0.87902	0.957843	8.63539e-05	0.000457182	0.729183	0.00597156	0.717479	0.740887	0.730259	0.00597473	0.718549	0.741969	0.00107599	0.000593621	-8.74836e-05	0.00223947	0.0698949	0.25813
Risk score + S-LDL-C %	NMR spectroscopy	Discovery	Females	QRISK3	Narrow	95607	1513	63.5094	1.63468	0.945425	0.0243138	0.901428	0.991569	0.0209876	0.0668225	0.738194	0.00602749	0.72638	0.750008	0.738763	0.00603303	0.726938	0.750587	0.000569089	0.000415913	-0.000246085	0.00138426	0.171222	0.548183
Risk score + S-LDL-C %	NMR spectroscopy	Replication	Sex-stratified	SCORE2	Broad	128917	3822	63.5049	1.60164	-	-	-	-	-	-	0.719277	0.00389192	0.711649	0.726905	0.720616	0.00389367	0.712985	0.728248	0.00133917	0.000420973	0.000514079	0.00216426	0.001467	0.0312585
Risk score + S-LDL-C %	NMR spectroscopy	Replication	Sex-stratified	QRISK3	Broad	128247	3796	63.5049	1.60164	-	-	-	-	-	-	0.727223	0.00387117	0.719635	0.73481	0.727649	0.00387328	0.720058	0.735241	0.000426513	0.000263269	-8.94835e-05	0.00094251	0.105217	0.972419
Risk score + S-LDL-C %	NMR spectroscopy	Replication	Sex-stratified	SCORE2	Narrow	128917	3197	63.5049	1.60164	-	-	-	-	-	-	0.711277	0.00432253	0.702804	0.719749	0.712252	0.00432368	0.703778	0.720726	0.000975503	0.000311969	0.000364055	0.00158695	0.00176646	0.0326206
Risk score + S-LDL-C %	NMR spectroscopy	Replication	Sex-stratified	QRISK3	Narrow	128247	3177	63.5049	1.60164	-	-	-	-	-	-	0.716446	0.00430023	0.708017	0.724874	0.716676	0.00430084	0.708247	0.725106	0.000230372	0.000113604	7.71273e-06	0.000453032	0.042575	0.595961
Risk score + S-LDL-C %	NMR spectroscopy	Replication	Males	SCORE2	Broad	54809	2424	63.5517	1.62349	-	-	-	-	-	-	0.706617	0.00486462	0.697083	0.716152	0.707818	0.00486597	0.698281	0.717355	0.00120084	0.000510842	0.000199603	0.00220207	0.0187382	0.273184
Risk score + S-LDL-C %	NMR spectroscopy	Replication	Males	QRISK3	Broad	54525	2409	63.5517	1.62349	-	-	-	-	-	-	0.713788	0.00485746	0.704267	0.723308	0.714127	0.00485978	0.704602	0.723652	0.00033978	0.000267708	-0.000184917	0.000864478	0.204362	0.888199
Risk score + S-LDL-C %	NMR spectroscopy	Replication	Males	SCORE2	Narrow	54809	2063	63.5517	1.62349	-	-	-	-	-	-	0.699633	0.00531877	0.689209	0.710058	0.700416	0.00531838	0.689993	0.71084	0.000783246	0.000271245	0.000251616	0.00131488	0.00388198	0.0548768
Risk score + S-LDL-C %	NMR spectroscopy	Replication	Males	QRISK3	Narrow	54525	2054	63.5517	1.62349	-	-	-	-	-	-	0.704453	0.00532029	0.694025	0.714881	0.704388	0.00532037	0.693961	0.714816	-6.48253e-05	3.13856e-05	-0.00012634	-3.31065e-06	0.0388807	0.298275
Risk score + S-LDL-C %	NMR spectroscopy	Replication	Females	SCORE2	Broad	74108	1398	63.4703	1.58441	-	-	-	-	-	-	0.735243	0.00628398	0.722927	0.747559	0.736845	0.0062881	0.724521	0.74917	0.0016024	0.00072926	0.000173082	0.00303173	0.0279988	0.310226
Risk score + S-LDL-C %	NMR spectroscopy	Replication	Females	QRISK3	Broad	73722	1387	63.4703	1.58441	-	-	-	-	-	-	0.744197	0.00622491	0.731997	0.756398	0.744797	0.00622956	0.732587	0.757006	0.000599401	0.000577236	-0.00053196	0.00173076	0.299084	0.672848
Risk score + S-LDL-C %	NMR spectroscopy	Replication	Females	SCORE2	Narrow	74108	1134	63.4703	1.58441	-	-	-	-	-	-	0.726695	0.00713928	0.712702	0.740688	0.727718	0.00714815	0.713708	0.741729	0.00102335	0.00073487	-0.000416968	0.00246367	0.163753	0.823293
Risk score + S-LDL-C %	NMR spectroscopy	Replication	Females	QRISK3	Narrow	73722	1123	63.4703	1.58441	-	-	-	-	-	-	0.732415	0.00706772	0.718563	0.746268	0.732693	0.00707348	0.718829	0.746556	0.000277515	0.000544161	-0.00078902	0.00134405	0.61006	0.907539
Risk score + S-LDL-C %	NMR spectroscopy	Discovery + Replication	Sex-stratified	SCORE2	Broad	297374	8917	63.5192	1.63272	-	-	-	-	-	-	0.71855	0.00253084	0.71359	0.723511	0.719823	0.00253105	0.714863	0.724784	0.00127309	0.000272314	0.000739361	0.00180681	2.93851e-06	6.78306e-05
Risk score + S-LDL-C %	NMR spectroscopy	Discovery + Replication	Sex-stratified	QRISK3	Broad	295956	8860	63.5192	1.63272	-	-	-	-	-	-	0.727105	0.002526	0.722154	0.732055	0.727564	0.00252738	0.722611	0.732518	0.000459557	0.000169429	0.000127482	0.000791632	0.00668009	0.0881135
Risk score + S-LDL-C %	NMR spectroscopy	Discovery + Replication	Sex-stratified	SCORE2	Narrow	297374	7437	63.5192	1.63272	-	-	-	-	-	-	0.708985	0.0028174	0.703463	0.714507	0.709709	0.00281913	0.704184	0.715234	0.00072454	0.000198043	0.000336382	0.0011127	0.000253702	0.00149663
Risk score + S-LDL-C %	NMR spectroscopy	Discovery + Replication	Sex-stratified	QRISK3	Narrow	295956	7395	63.5192	1.63272	-	-	-	-	-	-	0.715287	0.00282138	0.709758	0.720817	0.715452	0.00282235	0.70992	0.720984	0.000164685	7.17059e-05	2.41445e-05	0.000305226	0.0216371	0.133188
Risk score + S-LDL-C %	NMR spectroscopy	Discovery + Replication	Males	SCORE2	Broad	127227	5632	63.5557	1.65745	-	-	-	-	-	-	0.702429	0.00321094	0.696136	0.708722	0.703563	0.00321147	0.697268	0.709857	0.00113365	0.000336007	0.000475092	0.00179222	0.000741123	0.0102646
Risk score + S-LDL-C %	NMR spectroscopy	Discovery + Replication	Males	QRISK3	Broad	126627	5598	63.5557	1.65745	-	-	-	-	-	-	0.709969	0.00320865	0.70368	0.716257	0.710279	0.00321014	0.703987	0.716571	0.000310481	0.000175033	-3.25771e-05	0.000653539	0.076089	0.345519
Risk score + S-LDL-C %	NMR spectroscopy	Discovery + Replication	Males	SCORE2	Narrow	127227	4782	63.5557	1.65745	-	-	-	-	-	-	0.694547	0.00351374	0.68766	0.701433	0.695054	0.00351514	0.688164	0.701943	0.00050698	0.000173141	0.000167629	0.000846331	0.00341012	0.0138912
Risk score + S-LDL-C %	NMR spectroscopy	Discovery + Replication	Males	QRISK3	Narrow	126627	4759	63.5557	1.65745	-	-	-	-	-	-	0.699918	0.00351913	0.693021	0.706816	0.699884	0.00351891	0.692987	0.70678	-3.48842e-05	1.95794e-05	-7.32592e-05	3.49069e-06	0.0748014	0.173987
Risk score + S-LDL-C %	NMR spectroscopy	Discovery + Replication	Females	SCORE2	Broad	170147	3285	63.4919	1.61345	-	-	-	-	-	-	0.738887	0.00401665	0.731015	0.74676	0.740418	0.00401574	0.732547	0.748288	0.00153066	0.000457524	0.000633926	0.00242739	0.000821281	0.0119734
Risk score + S-LDL-C %	NMR spectroscopy	Discovery + Replication	Females	QRISK3	Broad	169329	3262	63.4919	1.61345	-	-	-	-	-	-	0.748745	0.00400074	0.740904	0.756586	0.749481	0.00400313	0.741635	0.757327	0.000735621	0.000361433	2.72252e-05	0.00144402	0.0418217	0.181946
Risk score + S-LDL-C %	NMR spectroscopy	Discovery + Replication	Females	SCORE2	Narrow	170147	2655	63.4919	1.61345	-	-	-	-	-	-	0.728129	0.00458324	0.719146	0.737112	0.729165	0.00458713	0.720174	0.738156	0.0010358	0.00045794	0.00013825	0.00193334	0.0237061	0.164165
Risk score + S-LDL-C %	NMR spectroscopy	Discovery + Replication	Females	QRISK3	Narrow	169329	2636	63.4919	1.61345	-	-	-	-	-	-	0.735718	0.00458709	0.726727	0.744708	0.736163	0.00459117	0.727165	0.745162	0.000445676	0.000340827	-0.000222334	0.00111369	0.190999	0.652878
Risk score + S-HDL-CE	NMR spectroscopy	Discovery	Sex-stratified	SCORE2	Broad	168408	5095	0.332542	0.0435053	0.874764	0.0143279	0.85054	0.899677	9.76779e-21	3.86525e-19	0.717869	0.00333239	0.711338	0.7244	0.720385	0.00334384	0.713831	0.726939	0.00251588	0.000624378	0.00129212	0.00373964	5.59155e-05	0.00129072
Risk score + S-HDL-CE	NMR spectroscopy	Discovery	Sex-stratified	QRISK3	Broad	167660	5064	0.332571	0.0434971	0.907704	0.0142804	0.88265	0.933468	1.1922e-11	3.66932e-10	0.726868	0.00333505	0.720331	0.733405	0.728097	0.00334356	0.721544	0.73465	0.00122898	0.000409405	0.000426563	0.0020314	0.00268324	0.054433
Risk score + S-HDL-CE	NMR spectroscopy	Discovery	Sex-stratified	SCORE2	Narrow	168408	4240	0.332542	0.0435053	0.891137	0.0156939	0.864143	0.918974	2.07187e-13	3.95366e-12	0.707098	0.00371602	0.699815	0.714381	0.709161	0.00372977	0.701851	0.716472	0.00206333	0.000614642	0.000858654	0.00326801	0.000788036	0.00965982
Risk score + S-HDL-CE	NMR spectroscopy	Discovery	Sex-stratified	QRISK3	Narrow	167660	4218	0.332571	0.0434971	0.923638	0.0156326	0.895768	0.952376	3.7479e-07	3.24427e-06	0.714245	0.00374015	0.706915	0.721576	0.715231	0.00374953	0.707882	0.72258	0.00098585	0.000396093	0.000209522	0.00176218	0.0128126	0.131673
Risk score + S-HDL-CE	NMR spectroscopy	Discovery	Males	SCORE2	Broad	72398	3207	0.330669	0.0424911	0.872151	0.0178903	0.842099	0.903275	2.07003e-14	8.1914e-13	0.699196	0.00427475	0.690818	0.707575	0.702423	0.00429429	0.694006	0.710839	0.00322624	0.000918015	0.00142697	0.00502552	0.000440803	0.0135669
Risk score + S-HDL-CE	NMR spectroscopy	Discovery	Males	QRISK3	Broad	72082	3188	0.330692	0.0424779	0.90857	0.0178272	0.877373	0.940878	7.51309e-08	6.93708e-07	0.706988	0.00427375	0.698611	0.715364	0.708428	0.00428969	0.700021	0.716836	0.00144057	0.000590162	0.000283876	0.00259727	0.0146476	0.232584
Risk score + S-HDL-CE	NMR spectroscopy	Discovery	Males	SCORE2	Narrow	72398	2718	0.330669	0.0424911	0.891459	0.0193993	0.8582	0.926006	3.16696e-09	9.74721e-08	0.690604	0.00468077	0.68143	0.699778	0.693344	0.00470718	0.684118	0.70257	0.00274007	0.000878222	0.00101879	0.00446136	0.00180838	0.027829
Risk score + S-HDL-CE	NMR spectroscopy	Discovery	Males	QRISK3	Narrow	72082	2704	0.330692	0.0424779	0.927508	0.0193198	0.893043	0.963303	9.81316e-05	0.000431467	0.696367	0.0046921	0.687171	0.705563	0.697552	0.00471272	0.688315	0.706788	0.00118465	0.000552676	0.000101428	0.00226788	0.0320741	0.201921
Risk score + S-HDL-CE	NMR spectroscopy	Discovery	Females	SCORE2	Broad	96010	1888	0.333954	0.0442026	0.881691	0.0233725	0.842212	0.92302	7.15378e-08	1.16565e-06	0.741415	0.00521591	0.731192	0.751638	0.743093	0.00523163	0.732839	0.753347	0.00167824	0.000815269	8.03468e-05	0.00327614	0.0395406	0.228182
Risk score + S-HDL-CE	NMR spectroscopy	Discovery	Females	QRISK3	Broad	95578	1876	0.333988	0.0441977	0.908237	0.0232976	0.867698	0.950671	3.60695e-05	0.00039965	0.751949	0.00521958	0.741719	0.76218	0.752919	0.00522959	0.742669	0.763168	0.000969244	0.00060825	-0.000222904	0.00216139	0.111049	0.399487
Risk score + S-HDL-CE	NMR spectroscopy	Discovery	Females	SCORE2	Narrow	96010	1522	0.333954	0.0442026	0.893078	0.026018	0.848678	0.939801	1.38474e-05	0.000106548	0.728972	0.00597207	0.717267	0.740677	0.730185	0.00598561	0.718453	0.741916	0.00121287	0.000824127	-0.000402391	0.00282813	0.141102	0.373435
Risk score + S-HDL-CE	NMR spectroscopy	Discovery	Females	QRISK3	Narrow	95578	1514	0.333988	0.0441977	0.918756	0.0259183	0.873249	0.966633	0.00107804	0.00609423	0.737961	0.00603007	0.726142	0.749779	0.738693	0.00603601	0.726862	0.750523	0.000732145	0.000618201	-0.000479506	0.0019438	0.236288	0.584301
Risk score + S-HDL-CE	NMR spectroscopy	Replication	Sex-stratified	SCORE2	Broad	128823	3820	0.33648	0.0450286	-	-	-	-	-	-	0.719249	0.003893	0.711619	0.726879	0.72097	0.00390002	0.713326	0.728614	0.00172049	0.000730485	0.000288762	0.00315221	0.0185095	0.176797
Risk score + S-HDL-CE	NMR spectroscopy	Replication	Sex-stratified	QRISK3	Broad	128154	3794	0.33648	0.0450286	-	-	-	-	-	-	0.727212	0.00387235	0.719622	0.734802	0.727744	0.00387605	0.720147	0.735341	0.0005318	0.000568185	-0.000581821	0.00164542	0.349292	0.972419
Risk score + S-HDL-CE	NMR spectroscopy	Replication	Sex-stratified	SCORE2	Narrow	128823	3196	0.33648	0.0450286	-	-	-	-	-	-	0.711309	0.004323	0.702836	0.719782	0.713215	0.00433545	0.704718	0.721713	0.00190628	0.000675014	0.000583273	0.00322928	0.00474205	0.0625499
Risk score + S-HDL-CE	NMR spectroscopy	Replication	Sex-stratified	QRISK3	Narrow	128154	3176	0.33648	0.0450286	-	-	-	-	-	-	0.716415	0.00430082	0.707986	0.724845	0.717284	0.00430842	0.708839	0.725728	0.000868514	0.000500064	-0.000111593	0.00184862	0.0824213	0.736474
Risk score + S-HDL-CE	NMR spectroscopy	Replication	Males	SCORE2	Broad	54767	2422	0.335027	0.0437156	-	-	-	-	-	-	0.706534	0.00486649	0.696996	0.716072	0.708144	0.00487961	0.69858	0.717708	0.00161006	0.00105215	-0.000452113	0.00367223	0.125952	0.684095
Risk score + S-HDL-CE	NMR spectroscopy	Replication	Males	QRISK3	Broad	54483	2407	0.335027	0.0437156	-	-	-	-	-	-	0.713725	0.00485998	0.704199	0.72325	0.713972	0.00487004	0.704427	0.723517	0.000247578	0.000755591	-0.00123335	0.00172851	0.743167	0.970429
Risk score + S-HDL-CE	NMR spectroscopy	Replication	Males	SCORE2	Narrow	54767	2062	0.335027	0.0437156	-	-	-	-	-	-	0.699663	0.00531931	0.689237	0.710089	0.70185	0.00532642	0.69141	0.71229	0.00218712	0.000933536	0.000357422	0.00401682	0.0191379	0.120482
Risk score + S-HDL-CE	NMR spectroscopy	Replication	Males	QRISK3	Narrow	54483	2053	0.335027	0.0437156	-	-	-	-	-	-	0.704363	0.00532136	0.693933	0.714792	0.70522	0.00532715	0.694779	0.715661	0.000857682	0.000629667	-0.000376442	0.00209181	0.17316	0.523329
Risk score + S-HDL-CE	NMR spectroscopy	Replication	Females	SCORE2	Broad	74056	1398	0.337555	0.0459462	-	-	-	-	-	-	0.73527	0.00628412	0.722954	0.747587	0.737067	0.00629084	0.724737	0.749397	0.00179701	0.000982158	-0.000127986	0.003722	0.0673018	0.345233
Risk score + S-HDL-CE	NMR spectroscopy	Replication	Females	QRISK3	Broad	73671	1387	0.337555	0.0459462	-	-	-	-	-	-	0.744236	0.00622457	0.732036	0.756436	0.745107	0.00622306	0.73291	0.757304	0.000870412	0.000858709	-0.000812625	0.00255345	0.31076	0.679293
Risk score + S-HDL-CE	NMR spectroscopy	Replication	Females	SCORE2	Narrow	74056	1134	0.337555	0.0459462	-	-	-	-	-	-	0.726722	0.00713946	0.712729	0.740715	0.728259	0.00717136	0.714204	0.742315	0.00153717	0.000966407	-0.000356956	0.00343129	0.1117	0.823293
Risk score + S-HDL-CE	NMR spectroscopy	Replication	Females	QRISK3	Narrow	73671	1123	0.337555	0.0459462	-	-	-	-	-	-	0.732454	0.00706738	0.718603	0.746306	0.733336	0.00708538	0.719449	0.747223	0.000881666	0.000825034	-0.00073537	0.0024987	0.285231	0.806566
Risk score + S-HDL-CE	NMR spectroscopy	Discovery + Replication	Sex-stratified	SCORE2	Broad	297231	8915	0.334249	0.044215	-	-	-	-	-	-	0.718472	0.00253152	0.713511	0.723434	0.720647	0.00253841	0.715672	0.725623	0.00217498	0.000476203	0.00124164	0.00310832	4.93937e-06	0.000105247
Risk score + S-HDL-CE	NMR spectroscopy	Discovery + Replication	Sex-stratified	QRISK3	Broad	295814	8858	0.334249	0.044215	-	-	-	-	-	-	0.727028	0.00252691	0.722075	0.73198	0.727929	0.00253267	0.722965	0.732893	0.000901256	0.000370527	0.000175036	0.00162748	0.0150008	0.173134
Risk score + S-HDL-CE	NMR spectroscopy	Discovery + Replication	Sex-stratified	SCORE2	Narrow	297231	7436	0.334249	0.044215	-	-	-	-	-	-	0.70892	0.00281798	0.703397	0.714443	0.710916	0.00282678	0.705375	0.716456	0.0019958	0.000441486	0.00113051	0.0028611	6.16506e-06	0.000106733
Risk score + S-HDL-CE	NMR spectroscopy	Discovery + Replication	Sex-stratified	QRISK3	Narrow	295814	7394	0.334249	0.044215	-	-	-	-	-	-	0.715186	0.00282221	0.709655	0.720718	0.716125	0.00282865	0.710581	0.721669	0.000938696	0.000326173	0.00029941	0.00157798	0.00400317	0.0554439
Risk score + S-HDL-CE	NMR spectroscopy	Discovery + Replication	Males	SCORE2	Broad	127165	5629	0.332546	0.0430766	-	-	-	-	-	-	0.702343	0.00321218	0.696047	0.708639	0.704853	0.00322395	0.698534	0.711172	0.00250991	0.000693036	0.00115158	0.00386823	0.000292777	0.00540661
Risk score + S-HDL-CE	NMR spectroscopy	Discovery + Replication	Males	QRISK3	Broad	126565	5595	0.332546	0.0430766	-	-	-	-	-	-	0.709886	0.00320997	0.703595	0.716178	0.710782	0.0032205	0.70447	0.717094	0.000895676	0.000499	-8.23456e-05	0.0018737	0.0726628	0.343933
Risk score + S-HDL-CE	NMR spectroscopy	Discovery + Replication	Males	SCORE2	Narrow	127165	4780	0.332546	0.0430766	-	-	-	-	-	-	0.694503	0.00351475	0.687614	0.701391	0.696967	0.0035268	0.690055	0.70388	0.00246472	0.000619993	0.00124956	0.00367989	7.02591e-05	0.00101136
Risk score + S-HDL-CE	NMR spectroscopy	Discovery + Replication	Males	QRISK3	Narrow	126565	4757	0.332546	0.0430766	-	-	-	-	-	-	0.699816	0.00352014	0.692916	0.706715	0.700847	0.00353031	0.693928	0.707766	0.00103138	0.000417224	0.000213637	0.00184912	0.0134356	0.0744332
Risk score + S-HDL-CE	NMR spectroscopy	Discovery + Replication	Females	SCORE2	Broad	170066	3286	0.335522	0.0450055	-	-	-	-	-	-	0.738802	0.00401692	0.730929	0.746675	0.74056	0.0040255	0.73267	0.74845	0.00175819	0.000629483	0.000524427	0.00299195	0.005221	0.0370825
Risk score + S-HDL-CE	NMR spectroscopy	Discovery + Replication	Females	QRISK3	Broad	169249	3263	0.335522	0.0450055	-	-	-	-	-	-	0.748656	0.00400164	0.740813	0.756499	0.749564	0.00400689	0.74171	0.757417	0.000907574	0.000550837	-0.000172046	0.0019872	0.0994291	0.306504
Risk score + S-HDL-CE	NMR spectroscopy	Discovery + Replication	Females	SCORE2	Narrow	170066	2656	0.335522	0.0450055	-	-	-	-	-	-	0.728021	0.00458342	0.719038	0.737005	0.729418	0.00459795	0.720406	0.73843	0.00139635	0.000615818	0.000189372	0.00260333	0.0233611	0.164165
Risk score + S-HDL-CE	NMR spectroscopy	Discovery + Replication	Females	QRISK3	Narrow	169249	2637	0.335522	0.0450055	-	-	-	-	-	-	0.735601	0.00458805	0.726609	0.744594	0.736403	0.00459604	0.727394	0.745411	0.000801035	0.000526391	-0.000230672	0.00183274	0.128072	0.626236
Risk score + DHA	NMR spectroscopy	Discovery	Sex-stratified	SCORE2	Broad	168517	5096	0.237853	0.083611	0.899675	0.0147209	0.874088	0.926011	6.88446e-13	1.12176e-11	0.717907	0.00333172	0.711376	0.724437	0.719589	0.00333244	0.713058	0.726121	0.00168289	0.000505701	0.00069173	0.00267404	0.000875264	0.010102
Risk score + DHA	NMR spectroscopy	Discovery	Sex-stratified	QRISK3	Broad	167769	5065	0.237913	0.0836238	0.924734	0.0145214	0.898786	0.951432	7.10401e-08	7.28819e-07	0.726899	0.00333437	0.720364	0.733434	0.727992	0.00333086	0.721464	0.734521	0.00109325	0.000405466	0.000298549	0.00188795	0.00701197	0.0882871
Risk score + DHA	NMR spectroscopy	Discovery	Sex-stratified	SCORE2	Narrow	168517	4241	0.237853	0.083611	0.894373	0.0161993	0.866422	0.923225	5.5318e-12	6.66221e-11	0.707144	0.00371517	0.699862	0.714425	0.708866	0.0037208	0.701573	0.716158	0.00172181	0.000583345	0.000578478	0.00286515	0.00316111	0.021717
Risk score + DHA	NMR spectroscopy	Discovery	Sex-stratified	QRISK3	Narrow	167769	4219	0.237913	0.0836238	0.919379	0.0159736	0.891041	0.948618	1.42324e-07	1.46014e-06	0.714287	0.00373931	0.706958	0.721616	0.715423	0.00373846	0.708096	0.72275	0.00113571	0.000475296	0.000204143	0.00206727	0.0168727	0.132667
Risk score + DHA	NMR spectroscopy	Discovery	Males	SCORE2	Broad	72441	3208	0.216277	0.0797726	0.911119	0.0181076	0.87935	0.944035	2.74013e-07	3.16256e-06	0.699279	0.00427324	0.690904	0.707655	0.700767	0.0042912	0.692357	0.709178	0.00148815	0.000643368	0.000227169	0.00274913	0.0207195	0.12754
Risk score + DHA	NMR spectroscopy	Discovery	Males	QRISK3	Broad	72125	3189	0.216315	0.0797864	0.931772	0.0178248	0.899782	0.964899	7.35297e-05	0.000363709	0.707077	0.0042724	0.698703	0.71545	0.708064	0.00428549	0.699664	0.716463	0.000987198	0.000505008	-2.59942e-06	0.001977	0.0506047	0.298245
Risk score + DHA	NMR spectroscopy	Discovery	Males	SCORE2	Narrow	72441	2719	0.216277	0.0797726	0.914558	0.0196066	0.880079	0.950386	5.22979e-06	3.29239e-05	0.6907	0.00467892	0.681529	0.69987	0.69202	0.00470237	0.682804	0.701237	0.0013203	0.000663891	1.90967e-05	0.0026215	0.0467311	0.163855
Risk score + DHA	NMR spectroscopy	Discovery	Males	QRISK3	Narrow	72125	2705	0.216315	0.0797864	0.935261	0.0192876	0.900565	0.971293	0.000520263	0.00169544	0.696472	0.00469048	0.687279	0.705665	0.697348	0.004707	0.688122	0.706573	0.000876069	0.0005149	-0.000133117	0.00188526	0.0888615	0.322641
Risk score + DHA	NMR spectroscopy	Discovery	Females	SCORE2	Broad	96076	1888	0.254122	0.0827529	0.889884	0.023055	0.850568	0.931018	4.18749e-07	4.14262e-06	0.741399	0.005216	0.731176	0.751623	0.743362	0.00518925	0.733191	0.753532	0.00196224	0.000818958	0.00035711	0.00356737	0.0165743	0.139123
Risk score + DHA	NMR spectroscopy	Discovery	Females	QRISK3	Broad	95644	1876	0.254201	0.0827576	0.919698	0.0228224	0.879465	0.961771	0.000244551	0.00165221	0.751913	0.00521953	0.741683	0.762143	0.753135	0.00518729	0.742968	0.763302	0.00122226	0.000674866	-0.000100448	0.00254498	0.0701218	0.399487
Risk score + DHA	NMR spectroscopy	Discovery	Females	SCORE2	Narrow	96076	1522	0.254122	0.0827529	0.870383	0.0259707	0.827188	0.915834	9.02546e-08	1.33046e-06	0.728957	0.00597216	0.717252	0.740662	0.731304	0.00594568	0.719651	0.742958	0.00234724	0.00109176	0.00020743	0.00448704	0.0315584	0.161883
Risk score + DHA	NMR spectroscopy	Discovery	Females	QRISK3	Narrow	95644	1514	0.254201	0.0827576	0.899946	0.0257012	0.855736	0.946441	4.10027e-05	0.000515064	0.737925	0.00603	0.726107	0.749744	0.739402	0.00599185	0.727658	0.751146	0.00147663	0.000950973	-0.00038724	0.00334051	0.12048	0.450987
Risk score + DHA	NMR spectroscopy	Replication	Sex-stratified	SCORE2	Broad	128910	3823	0.241601	0.0850515	-	-	-	-	-	-	0.719286	0.00389121	0.71166	0.726913	0.721053	0.00388914	0.71343	0.728675	0.00176629	0.000578553	0.000632349	0.00290024	0.00226606	0.0389659
Risk score + DHA	NMR spectroscopy	Replication	Sex-stratified	QRISK3	Broad	128240	3797	0.241601	0.0850515	-	-	-	-	-	-	0.727207	0.0038705	0.719621	0.734793	0.728352	0.00386781	0.720771	0.735933	0.00114523	0.00046292	0.000237924	0.00205254	0.0133637	0.21775
Risk score + DHA	NMR spectroscopy	Replication	Sex-stratified	SCORE2	Narrow	128910	3198	0.241601	0.0850515	-	-	-	-	-	-	0.71129	0.00432155	0.70282	0.71976	0.713264	0.00432412	0.704789	0.721739	0.00197372	0.000661435	0.000677331	0.00327011	0.00284511	0.0414787
Risk score + DHA	NMR spectroscopy	Replication	Sex-stratified	QRISK3	Narrow	128240	3178	0.241601	0.0850515	-	-	-	-	-	-	0.716432	0.00429929	0.708006	0.724859	0.717761	0.00430045	0.709332	0.726189	0.0013286	0.000539217	0.000271756	0.00238545	0.0137416	0.292802
Risk score + DHA	NMR spectroscopy	Replication	Males	SCORE2	Broad	54810	2425	0.219849	0.0812714	-	-	-	-	-	-	0.706632	0.00486311	0.6971	0.716163	0.708264	0.00487327	0.698713	0.717816	0.00163273	0.000728275	0.000205334	0.00306012	0.0249672	0.288164
Risk score + DHA	NMR spectroscopy	Replication	Males	QRISK3	Broad	54526	2410	0.219849	0.0812714	-	-	-	-	-	-	0.713762	0.00485606	0.704244	0.72328	0.714833	0.00486703	0.705294	0.724372	0.00107099	0.00056701	-4.03276e-05	0.00218231	0.0589132	0.627652
Risk score + DHA	NMR spectroscopy	Replication	Males	SCORE2	Narrow	54810	2064	0.219849	0.0812714	-	-	-	-	-	-	0.699655	0.00531678	0.689235	0.710076	0.701588	0.00532729	0.691146	0.712029	0.00193239	0.000760516	0.000441803	0.00342297	0.0110571	0.0869866
Risk score + DHA	NMR spectroscopy	Replication	Males	QRISK3	Narrow	54526	2055	0.219849	0.0812714	-	-	-	-	-	-	0.704433	0.00531839	0.694009	0.714856	0.705717	0.00532909	0.695272	0.716162	0.0012842	0.000586908	0.000133886	0.00243452	0.0286634	0.279345
Risk score + DHA	NMR spectroscopy	Replication	Females	SCORE2	Broad	74100	1398	0.25769	0.0842024	-	-	-	-	-	-	0.735254	0.00628402	0.722938	0.747571	0.73723	0.00626072	0.724959	0.749501	0.00197579	0.000945062	0.000123505	0.00382808	0.0365596	0.335885
Risk score + DHA	NMR spectroscopy	Replication	Females	QRISK3	Broad	73714	1387	0.25769	0.0842024	-	-	-	-	-	-	0.744202	0.00622489	0.732002	0.756403	0.745451	0.00619998	0.733299	0.757602	0.00124833	0.00078251	-0.000285358	0.00278202	0.110647	0.433143
Risk score + DHA	NMR spectroscopy	Replication	Females	SCORE2	Narrow	74100	1134	0.25769	0.0842024	-	-	-	-	-	-	0.726706	0.00713932	0.712713	0.740699	0.728665	0.00712728	0.714696	0.742635	0.00195931	0.00120708	-0.000406515	0.00432514	0.104549	0.823293
Risk score + DHA	NMR spectroscopy	Replication	Females	QRISK3	Narrow	73714	1123	0.25769	0.0842024	-	-	-	-	-	-	0.73242	0.00706769	0.718568	0.746272	0.733734	0.00705067	0.719915	0.747553	0.00131436	0.00106345	-0.000769974	0.00339869	0.216483	0.806566
Risk score + DHA	NMR spectroscopy	Discovery + Replication	Sex-stratified	SCORE2	Broad	297427	8919	0.239477	0.0842587	-	-	-	-	-	-	0.718509	0.00253075	0.713549	0.723469	0.720232	0.00253047	0.715272	0.725191	0.00172287	0.000380525	0.000977051	0.00246868	5.96565e-06	0.000118035
Risk score + DHA	NMR spectroscopy	Discovery + Replication	Sex-stratified	QRISK3	Broad	296009	8862	0.239477	0.0842587	-	-	-	-	-	-	0.727043	0.00252611	0.722092	0.731994	0.728164	0.00252387	0.723218	0.733111	0.00112151	0.000304863	0.000523988	0.00171903	0.000234399	0.00590259
Risk score + DHA	NMR spectroscopy	Discovery + Replication	Sex-stratified	SCORE2	Narrow	297427	7439	0.239477	0.0842587	-	-	-	-	-	-	0.708937	0.00281722	0.703416	0.714459	0.710774	0.00282026	0.705247	0.716302	0.00183681	0.000437248	0.000979821	0.0026938	2.6592e-05	0.000320261
Risk score + DHA	NMR spectroscopy	Discovery + Replication	Sex-stratified	QRISK3	Narrow	296009	7397	0.239477	0.0842587	-	-	-	-	-	-	0.715217	0.00282143	0.709687	0.720747	0.716444	0.0028213	0.710914	0.721974	0.00122658	0.000356429	0.000527992	0.00192517	0.000578922	0.0145783
Risk score + DHA	NMR spectroscopy	Discovery + Replication	Males	SCORE2	Broad	127251	5633	0.217816	0.0804407	-	-	-	-	-	-	0.702433	0.00321058	0.696141	0.708726	0.703984	0.00322112	0.69767	0.710297	0.00155054	0.000482	0.000605836	0.00249524	0.00129591	0.0138064
Risk score + DHA	NMR spectroscopy	Discovery + Replication	Males	QRISK3	Broad	126651	5599	0.217816	0.0804407	-	-	-	-	-	-	0.709954	0.00320827	0.703666	0.716242	0.710973	0.00321696	0.704668	0.717278	0.00101857	0.000377222	0.00027923	0.00175791	0.00692996	0.092862
Risk score + DHA	NMR spectroscopy	Discovery + Replication	Males	SCORE2	Narrow	127251	4783	0.217816	0.0804407	-	-	-	-	-	-	0.694555	0.00351324	0.687669	0.70144	0.696142	0.0035262	0.689231	0.703053	0.00158753	0.000499826	0.000607891	0.00256717	0.00149233	0.00843625
Risk score + DHA	NMR spectroscopy	Discovery + Replication	Males	QRISK3	Narrow	126651	4760	0.217816	0.0804407	-	-	-	-	-	-	0.699907	0.00351861	0.69301	0.706803	0.700953	0.00352868	0.694037	0.707869	0.00104687	0.000387177	0.000288013	0.00180572	0.00685428	0.0542468
Risk score + DHA	NMR spectroscopy	Discovery + Replication	Females	SCORE2	Broad	170176	3286	0.255675	0.0834057	-	-	-	-	-	-	0.738786	0.00401693	0.730913	0.746659	0.740764	0.00399905	0.732926	0.748602	0.00197777	0.000618639	0.000765258	0.00319028	0.00138881	0.0142482
[truncated: 9,471 more rows]

## Sheet: Table S6
Table S6: Coefficients for computing NMR biomarker scores in new samples.Details the sex-specific coefficients for the coronary heart disease (CHD) and ischaemic stroke (IS) NMR scores obtained using the NMR score training procedure (Figure S10, Supplementary Methods) in the discovery cohort (n=168,517; 5,096 CVD cases). Coefficients weights are per standard deviation increase in the respective N…
[truncated: 109 more rows]

[truncated: 18 more sheets: Table S7, Table S8, Table S9, Table S10, Table S11, Table S12, Table S13, Table S14, Table S15, Table S16, Table S17, Table S18, Table S19, Table S20, Table S21, Table S22, Table S23, Table S24]
